# Supplementary material for: Impact of smoke-free ordinance strength on smoking prevalence and lung cancer incidence
Source: PLoS One. 2021 Apr 16;16(4):e0250285. doi: 10.1371/journal.pone.0250285 (PMC8051804; doi:10.1371/journal.pone.0250285)
Supplement: S1 File — (XLSX) [file pone.0250285.s001.xlsx]

## Sheet: County Demographics
cntycode	cntydesc	law_date	law_strength	yr_none	yr_weak	yr_moderate	yr_strong	law_str_2013	Avgsmkrate0105	Avgsmkrate0610	Avgsmkrate1115	avgpop	medinc	povpct	hsedpct	undgpct	whitepct	blackpct	femalepct	rucc
County Code	County	Law Date	Law Strength	none	weak	moderate	strong	Law strength as of 2013	Annual Smoking Prevalence2001-2005	Annual Smoking Prevalence2006-2010	Annual Smoking Prevalence2011-2015	Avg Annual Population	Median Household Income	% Below Poverty Line	%High School Graduate	% Bachelors Degree	% White	% African American	% Female	Rural - urban code
1	Adams			1995	-	2012	-	Moderate	0.2	0.19	0.19	34006	43121	16.8	82.8	12.2	97	0.3	50.6	6
3	Allen	2007-06-01	*Strong	1995	-	-	2007	Strong	0.23	0.22	0.23	343589	47014	13.9	88.5	26.1	79.3	11.7	51.3	2
5	Bartholomew	2013-06-01	*Strong	1995	-	2012	2013	Strong	0.24	0.22	0.21	74115	49045	12.8	89.2	26.7	89.6	1.8	50.6	3
7	Benton			1995	-	2012	-	Moderate	0.31	0.35	0.27	9138	47520	11.3	89.7	13.7	95.9	0.5	50.5	3
9	Blackford			1995	-	2012	-	Moderate	0.42	0.31	0.25	13407	38637	16	84.7	12.2	97.7	0.4	50.7	6
11	Boone	2006-08-01	*Strong	1995	-	-	2006	Strong	0.21	0.18	0.15	51374	66023	8	92.8	38	95.3	0.9	50.8	1
13	Brown			1995	-	2012	-	Moderate	0.2	0.23	0.2	15100	46770	13.2	87.5	21.2	97.6	0.3	50.4	1
15	Carroll			1995	-	2012	-	Moderate	0.23	0.27	0.25	20160	49966	10.1	88.6	14.9	96.8	0.2	49.9	3
17	Cass			1995	-	2012	-	Moderate	0.28	0.24	0.32	39948	38859	16.7	82	14.1	88.2	1.5	50	4
19	Clark	2006-06-01	*Moderate	1995	-	2006	-	Moderate	0.32	0.27	0.24	103352	44775	12.5	85.4	17.8	87.1	6.9	51	1
21	Clay			1995	-	2012	-	Moderate	0.29	0.3	0.21	26723	42233	13.6	87.9	13.8	97.8	0.3	50.8	3
23	Clinton			1995	-	2012	-	Moderate	0.25	0.19	0.27	33545	47229	12.8	81.4	13.1	91	0.4	50.6	6
25	Crawford			1995	-	2012	-	Moderate	0.31	0.23	0.32	10728	39358	17	82.3	11.5	97.4	0.2	49.3	8
27	Daviess			1995	-	2012	-	Moderate	0.29	0.23	0.16	30734	42318	14.7	74.5	12.2	95	0.5	50.2	7
29	Dearborn			1995	-	2012	-	Moderate	0.36	0.33	0.19	48078	55817	10.1	88.5	16.9	97.5	0.6	50.3	1
31	Decatur	2006-11-01	*Moderate	1995	-	2006	-	Moderate	0.28	0.23	0.14	25148	49551	13.6	84.6	14.8	97.3	0.3	50.5	6
33	DeKalb			1995	-	2012	-	Moderate	0.22	0.21	0.28	41254	46781	10.6	88.2	15.7	96.9	0.4	50.4	4
35	Delaware	2011-06-01	Strong	1995	-	-	2011	Strong	0.26	0.25	0.24	118220	36362	24.2	84.5	22.4	89.1	6.9	51.9	3
37	Dubois			1995	-	2012	-	Moderate	0.18	0.2	0.14	40782	51885	8.4	84.6	20.2	95.1	0.3	50.8	7
39	Elkhart	2008-05-01	*Strong	1995	-	-	2008	Strong	0.23	0.21	0.21	190175	42168	17.2	80	18.1	82.9	5.7	50.7	3
41	Fayette			1995	-	2012	-	Moderate	0.3	0.22	0.32	24933	36734	17	76.9	8.8	96.9	1.3	51	7
43	Floyd			1995	-	2012	-	Moderate	0.23	0.33	0.18	72701	49117	12.4	87.3	22.1	90.4	5.2	51.5	1
45	Fountain			1995	-	2012	-	Moderate	0.27	0.27	0.27	17597	43947	12.4	83.2	10.8	97.5	0.2	50.5	6
47	Franklin			1995	-	2012	-	Moderate	0.23	0.28	0.26	22619	48938	12.3	85.4	16.5	98.3	0.2	50	1
49	Fulton			1995	-	2012	-	Moderate	0.29	0.16	0.17	20674	40856	13.8	85.7	14	95	0.7	50.3	7
51	Gibson			1995	-	2012	-	Moderate	0.2	0.29	0.14	33002	45383	12.1	88.6	14.3	95.5	1.8	50.5	2
53	Grant			1995	-	2012	-	Moderate	0.28	0.26	0.32	71732	35976	19.8	83.3	15.4	88.2	7	51.9	4
55	Greene			1995	-	2012	-	Moderate	0.29	0.25	0.32	33161	41504	14	83.2	11.1	98.1	0.1	50.1	3
57	Hamilton	2006-03-01	*Moderate	1995	-	2006	-	Moderate	0.17	0.14	0.12	228655	82054	4.9	96.1	53.8	88.5	3.5	51.2	1
59	Hancock	2008-01-01	Strong	1995	-	-	2008	Strong	0.2	0.19	0.23	62697	62195	8.5	90.7	24.2	95.2	2.1	50.9	1
61	Harrison			1995	-	2012	-	Moderate	0.28	0.11	0.2	36845	48775	11	88.4	14.4	97.4	0.5	50	1
63	Hendricks	2007-02-01	*Strong	1995	-	-	2007	Strong	0.22	0.21	0.14	124771	66080	6.4	93.4	31.2	90.1	4.9	50.2	1
65	Henry	2010-11-01	Moderate	1995	-	2010	-	Moderate	0.26	0.27	0.28	48985	40732	16.2	83.5	13.8	95.7	2.2	49.3	4
67	Howard	2006-10-01	Strong	1995	-	-	2006	Strong	0.26	0.25	0.24	83858	41786	16	86.3	19.7	88.6	6.9	51.9	3
69	Huntington			1995	-	2012	-	Moderate	0.24	0.27	0.29	37600	46530	11.3	87.8	14.8	97.1	0.4	50.9	6
71	Jackson	2006-07-01	*Moderate	1995	-	2006	-	Moderate	0.32	0.24	0.2	41856	46562	12.7	84.2	13.8	94.5	0.7	50.2	4
73	Jasper			1995	-	2012	-	Moderate	0.32	0.28	0.22	31761	55267	9.5	87.6	14.2	95.8	0.6	50.2	1
75	Jay			1995	-	2012	-	Moderate	0.28	0.22	0.2	21530	38117	15.6	84.3	10.7	97	0.3	50.7	6
77	Jefferson	2006-08-01	*Moderate	1995	-	2006	-	Moderate	0.37	0.3	0.33	32067	41654	15.9	83.8	18.2	95.2	1.7	51.8	6
79	Jennings			1995	-	2012	-	Moderate	0.31	0.34	0.3	28040	41869	14.2	81.3	7.5	96.8	0.8	49.9	6
81	Johnson	2009-05-01	*Strong	1995	-	-	2009	Strong	0.28	0.23	0.23	127432	58695	10.5	90.3	26.2	93.9	1.1	50.8	1
83	Knox			1995	-	2012	-	Moderate	0.25	0.3	0.22	38848	39123	17.6	85.3	14.9	94.9	2.6	49.7	4
85	Kosciusko			1995	-	2012	-	Moderate	0.27	0.25	0.27	75708	47811	13.4	84.7	20.2	93.3	0.7	50.3	4
87	LaGrange			1995	-	2012	-	Moderate	0.3	0.2	0.23	36019	44151	16.1	59.7	10.4	96.6	0.3	49.6	6
89	Lake	2008-04-01	*Moderate	1995	-	2008	-	Moderate	0.29	0.24	0.26	490285	45252	17.7	86.1	18.9	64.4	25.9	51.7	1
91	LaPorte			1995	-	2012	-	Moderate	0.26	0.26	0.28	110787	44039	16.2	85.4	16.7	84.1	10.8	48.3	3
93	Lawrence			1995	-	2012	-	Moderate	0.32	0.21	0.3	46028	41305	15.2	81	12.5	97.3	0.4	50.6	4
95	Madison			1995	-	2012	-	Moderate	0.27	0.31	0.28	132497	39449	18	86.4	16.6	87.7	8.3	50	3
97	Marion	2012-06-01	*Strong	1995	-	2006	2012	Strong	0.28	0.25	0.25	881924	39393	20.8	84	27.3	62.7	26.7	51.8	1
99	Marshall			1995	-	2012	-	Moderate	0.24	0.25	0.23	46090	43283	12.7	83.3	17.1	93.5	0.5	50.5	6
101	Martin			1995	-	2012	-	Moderate	0.26	0.16	0.23	10352	43854	13.2	81.2	8.5	98.4	0.1	49.5	6
103	Miami			1995	-	2012	-	Moderate	0.3	0.32	0.3	36493	40466	17	81.9	10.2	91.8	4.5	46.7	6
105	Monroe	2005-01-01	Strong	1995	-	-	2005	Strong	0.25	0.2	0.2	129269	38348	24.3	91.1	42.7	87.8	3.3	50.1	3
107	Montgomery			1995	-	2012	-	Moderate	0.33	0.26	0.19	37877	41853	15.3	86.8	17.5	95.2	0.9	49.6	6
109	Morgan			1995	-	2012	-	Moderate	0.29	0.23	0.24	67792	53738	11.9	85	13.9	97.7	0.3	50.4	1
111	Newton			1995	-	2012	-	Moderate	0.34	0.37	0.47	14405	48043	11.1	85.8	9.5	96.2	0.4	49.5	1
113	Noble			1995	-	2012	-	Moderate	0.22	0.25	0.23	46906	45269	12.6	81.2	13	92.5	0.4	50	6
115	Ohio			1995	-	2012	-	Moderate	0.19	0.37	0.27	5876	47937	10	81.2	12.1	98.1	0.4	50.5	1
117	Orange			1995	-	2012	-	Moderate	0.36	0.32	0.26	19573	35999	17.5	78.7	12.5	97	0.9	50.3	6
119	Owen			1995	-	2012	-	Moderate	0.39	0.33	0.35	21681	42658	14.1	81.9	8.3	97.9	0.3	49.9	3
121	Parke			1995	-	2012	-	Moderate	0.35	0.32	0.31	17290	42749	16.6	80.9	12.7	96.1	2.3	53.2	6
123	Perry			1995	-	2012	-	Moderate	0.28	0.24	0.32	19119	41446	13	82.5	8.3	96	2.4	47	6
125	Pike			1995	-	2012	-	Moderate	0.21	0.19	0.26	12841	39684	14.7	83.9	8.3	98.2	0.3	50	6
127	Porter	2007-04-01	*Weak	1995	2007	2012	-	Moderate	0.3	0.22	0.19	155571	56648	10.9	91.3	25.2	91.3	3	50.9	1
129	Posey			1995	-	2012	-	Moderate	0.21	0.22	0.24	26486	56159	9.8	89	18.5	97.2	0.9	50.2	2
131	Pulaski			1995	-	2012	-	Moderate	0.29	0.25	0.24	13579	41794	14.2	85.9	13.6	97.2	0.7	49.5	6
133	Putnam	2007-09-01	*Strong	1995	-	-	2007	Strong	0.29	0.2	0.33	36991	44437	13.9	85.1	17.6	93.4	4	47.2	1
135	Randolph			1995	-	2012	-	Moderate	0.24	0.23	0.18	26786	40806	16	84.7	10.4	96.1	0.4	50.7	6
137	Ripley			1995	-	2012	-	Moderate	0.25	0.27	0.27	27671	45951	10.7	84.8	14.8	97.6	0.2	50.7	6
139	Rush			1995	-	2012	-	Moderate	0.23	0.24	0.22	17827	45464	13.2	84.8	13.2	97.4	0.8	50.7	6
141	St. Joseph	2006-04-01	*Weak	1995	2006	2012	-	Moderate	0.25	0.23	0.28	266245	42316	15.9	86.4	25.6	78.7	12.7	51.5	2
143	Scott	2006-09-01	*Weak	1995	2006	2012	-	Moderate	0.31	0.26	0.25	23571	39134	18.8	74.3	9.9	97.9	0.2	50.6	6
145	Shelby			1995	-	2012	-	Moderate	0.27	0.21	0.18	43941	46619	12.8	85.9	15.2	95.4	1	50.4	1
147	Spencer	2006-04-01	Weak	1995	2006	2012	-	Moderate	0.27	0.2	0.23	20672	47726	11.3	85.7	15.9	96.9	0.5	49.7	8
149	Starke			1995	-	2012	-	Moderate	0.32	0.33	0.31	23460	38317	18.2	79.1	11.2	97.1	0.3	50.6	6
151	Steuben			1995	-	2012	-	Moderate	0.27	0.27	0.21	33700	45431	12.8	89.4	18.9	96.8	0.5	49.5	7
153	Sullivan			1995	-	2012	-	Moderate	0.36	0.25	0.25	21613	42481	14.7	86.1	14.1	93.7	4.5	45.7	3
155	Switzerland			1995	-	2012	-	Moderate	0.3	0.31	0.35	9839	42268	16.3	78.1	11.4	97.8	0.3	49	8
157	Tippecanoe	2007-07-01	*Strong	1995	-	-	2007	Strong	0.25	0.18	0.2	160868	41722	20.9	90.5	35.7	84	4	49	3
159	Tipton			1995	-	2012	-	Moderate	0.17	0.14	0.22	16257	54171	8.5	87.5	13.5	97.6	0.2	50.8	3
161	Union			1995	-	2012	-	Moderate	0.38	0.24	0.37	7433	44337	12.6	84.8	15.2	97.5	0.4	50.6	8
163	Vanderburgh	2011-07-01	Strong	1995	-	-	2011	Strong	0.3	0.26	0.22	175813	41024	16.9	87.1	21.8	86.2	9.1	51.8	2
165	Vermillion			1995	-	2012	-	Moderate	0.28	0.28	0.31	16500	42613	13.6	85.4	12.3	98.3	0.1	50.5	3
167	Vigo	2012-07-01	Strong	1995	-	-	2012	Strong	0.27	0.23	0.26	106848	39089	19.1	84.8	21.3	88.3	6.9	49.4	3
169	Wabash			1995	-	2012	-	Moderate	0.34	0.19	0.18	33924	42990	12.2	85.4	16.3	96.6	0.5	51.4	6
171	Warren			1995	-	2012	-	Moderate	0.27	0.19	0.4	8464	50349	9.8	83.2	13.1	98.3	0.1	49.8	8
173	Warrick			1995	-	2012	-	Moderate	0.22	0.14	0.14	56036	59195	7.3	91.3	25.6	95	1.3	50.7	2
175	Washington			1995	-	2012	-	Moderate	0.37	0.4	0.23	27743	39945	15.9	79.6	10.5	98.1	0.2	50.1	1
177	Wayne			1995	-	2012	-	Moderate	0.31	0.28	0.28	70007	36424	20.3	82.6	15.8	90.2	5	51.4	5
179	Wells			1995	-	2012	-	Moderate	0.2	0.22	0.21	27618	45492	9.6	89.4	14	97.3	0.3	50.8	2
181	White			1995	-	2012	-	Moderate	0.28	0.2	0.21	24955	43487	12.2	86.8	14.5	93.9	0.3	50.8	6
183	Whitley			1995	-	2012	-	Moderate	0.23	0.2	0.22	32000	49989	9.3	90.2	16.6	97.6	0.3	50.3	2
	*strengh based on city
	Sources
	SF law strength and dates from ISDOH
	County characteristics from US Census, ESDA ERS, CDC BRFSS

## Sheet: LC Incidence
Countynames	cntycode	Count2016	Adjrate2016	Count2015	Adjrate2015	Count2014	Adjrate2014	Count2013	Adjrate2013	Count2012	Adjrate2012	Count2011	Adjrate2011	Count2010	Adjrate2010	Count2009	Adjrate2009	Count2008	Adjrate2008	Count2007	Adjrate2007	Count2006	Adjrate2006	Count2005	Adjrate2005	Count2004	Adjrate2004	Count2003	Adjrate2003	Count2002	Adjrate2002	Count2001	Adjrate2001	Count2000	Adjrate2000	Count1999	Adjrate1999	Count1998	Adjrate1998	Count1997	Adjrate1997	Count1996	Adjrate1996	Count1995	Adjrate1995
Name of the counties	County Code	Lung CA count - Year 2016	Lung CA age Adj. Rate - Year 2016	Lung CA count - Year 2015	Lung CA age Adj. Rate - Year 2015	Lung CA count - Year 2014	Lung CA age Adj. Rate - Year 2014	Lung CA count - Year 2013	Lung CA age Adj. Rate - Year 2013	Lung CA count - Year 2012	Lung CA age Adj. Rate - Year 2012	Lung CA count - Year 2011	Lung CA age Adj. Rate - Year 2011	Lung CA count - Year 2010	Lung CA age Adj. Rate - Year 2010	Lung CA count - Year 2009	Lung CA age Adj. Rate - Year 2009	Lung CA count - Year 2008	Lung CA age Adj. Rate - Year 2008	Lung CA count - Year 2007	Lung CA age Adj. Rate - Year 2007	Lung CA count - Year 2006	Lung CA age Adj. Rate - Year 2006	Lung CA count - Year 2005	Lung CA age Adj. Rate - Year 2005	Lung CA count - Year 2004	Lung CA age Adj. Rate - Year 2004	Lung CA count - Year 2003	Lung CA age Adj. Rate - Year 2003	Lung CA count - Year 2002	Lung CA age Adj. Rate - Year 2002	Lung CA count - Year 2001	Lung CA age Adj. Rate - Year 2001	Lung CA count - Year 2000	Lung CA age Adj. Rate - Year 2000	Lung CA count - Year 1999	Lung CA age Adj. Rate - Year 1999	Lung CA count - Year 1998	Lung CA age Adj. Rate - Year 1998	Lung CA count - Year 1997	Lung CA age Adj. Rate - Year 1997	Lung CA count - Year 1996	Lung CA age Adj. Rate - Year 1996	Lung CA count - Year 1995	Lung CA age Adj. Rate - Year 1995
Indiana	0	4756	60.1	5680	73.4	5425	71.2	5457	73.4	5268	72.2	5384	75.4	5322	75.9	5366	77.8	5393	79.7	5289	79.8	5342	82.5	5172	80.9	5015	79.6	5194	83.2	5080	82.9	4984	82.3	4758	79.2	4762	80	4887	82.8	4325	73.9	4198	72.3	4031	70
Adams	1	20	56.7	24	60.5	23	58.3	22	56	25	64.3	19	48.9	16	42.7	15	40.1	22	56.4	21	55.4	18	46.3	19	54.1	23	61.1	17	49.8	24	72.4	11	33.1	18	54.5	17	52.5	12	34.8	13	41.1	7	23.4	16	49.3
Allen	3	247	59.8	276	67.9	278	71.2	244	64	224	58.7	228	63.4	219	62.1	225	63.7	245	69.7	227	68.3	225	67.5	229	70.7	231	72	236	74.1	218	70.1	219	71.7	236	77.5	222	74	205	69	189	64.1	171	58.7	176	60.6
Bartholomew	5	69	70.9	69	68.9	64	65.5	79	85.1	65	72.2	58	66.2	69	79.4	75	86.1	68	81.7	64	74.1	59	71.4	61	77.9	61	79.1	56	74.9	57	77.1	50	69.6	38	53.8	57	80.7	53	73.1	33	46.7	41	62.8	33	49.9
Benton	7	6	49.1	9	83.9	10	96.6	5	42.3	9	79.2	12	112.1	9	80.4	11	99.8	5	44.1	10	94.4	9	87.5	10	93.9	11	108.3	10	92.6	13	127	13	123.4	7	65.1	7	70.4	12	112.6	10	88.3	7	61.5
Blackford	9	12	60.6	14	72	20	105.4	13	71	14	77.9	13	76.3	17	94.6	10	58.5	15	87.8	10	57.3	14	83.9	10	60.7	15	88.1	25	148.9	16	95.7	14	84.7	14	81.4	5	30.6	9	56	10	61.8	10	61.9	11	65.4
Boone	11	37	52.8	45	65.4	41	60.2	30	49	39	63.6	37	64	33	60.1	57	102.8	35	66	32	61.3	36	71.3	37	74.7	36	77.5	28	62.7	22	48.7	37	84	37	83.6	30	68	32	75.7	39	91.8	32	78.6	32	78.6
Brown	13	17	55.9	23	101.3	17	81.9	15	59.6	20	78.1	12	65.6	16	71.1	10	47.4	15	73.3	11	57.9	14	69.7	9	50.1	17	92.8	13	77.1	11	65.8	16	90.8	9	53.7	19	122	9	61.7	16	98.1	9	55.9	15	85.8
Carroll	15	16	58.5	16	54.5	22	82.7	24	89.6	16	58.1	12	50.5	23	88.7	16	65.1	13	55	20	82.3	18	78.2	19	80.8	23	98.4	14	61.4	16	70.1	13	58.3	16	71.6	14	64.5	14	63.3	17	76.2	9	40	11	48.8
Cass	17	28	55.6	38	73.9	40	80.8	47	93.8	39	83.5	46	98.7	40	86.1	43	92.3	36	77.1	45	98.6	40	87.7	31	68.8	27	60.9	46	100.1	29	63.5	47	104.8	39	86.1	31	69.3	36	79.3	39	86.4	39	86.1	42	91.8
Clark	19	73	52.5	130	97.3	118	90.2	114	90	111	89.7	112	92.6	105	88.3	97	84.1	120	102	112	100.6	104	97.9	129	123.1	91	87.7	102	98.5	101	100.8	117	119.4	84	86.3	97	99.6	93	98.3	90	94.7	85	89.8	99	105.7
Clay	21	27	74.1	37	106.7	35	100	26	78.6	27	80.9	34	97.5	26	75.5	17	51.6	26	80.5	31	97.7	31	99.5	33	105.6	25	80	26	84.9	22	69.9	29	95.9	38	125.7	26	84.7	32	107.6	27	90.8	23	74.4	17	58.6
Clinton	23	28	65.7	41	95.5	27	64.7	31	71.7	25	65.5	32	82.9	34	92	28	75.9	35	95.6	29	76.6	22	59.1	31	82.7	21	57.4	37	101.2	25	67.3	14	38.9	22	59	27	76.6	37	102.2	19	52.4	33	88.7	22	61
Crawford	25	11	65	14	94	14	87.2	15	112.2	13	104.9	16	114.5	10	65.2	10	78.6	10	82.9	13	96.9	12	91.1	8	67.9	17	131	17	139.7	12	102.1	10	87.6	7	59.8	9	77.4	11	95.6	11	101.4	10	89.5	0	0
Daviess	27	19	46.4	32	82.2	20	49.3	21	56.4	29	80.4	23	65.2	20	53.6	23	66.3	30	86.7	14	39.1	28	83.5	23	66.1	20	60.6	16	46.8	24	73.6	23	70.1	29	88.9	26	79.8	20	59.7	19	58.3	17	53.9	16	49.8
Dearborn	29	14	21.8	48	73.5	53	85.8	51	82.1	46	77.6	56	97.3	57	97.9	37	67.8	40	75	58	110.8	37	73	50	106	39	82.3	39	84.6	50	113.2	46	105.2	32	73.5	31	71.8	34	81.8	26	64.4	29	71.8	22	52
Decatur	31	21	57.4	21	60.9	19	53.9	22	67.5	21	71.1	20	65	23	76	23	76.5	24	83.1	25	88.7	31	108.7	22	78.7	16	56.9	24	87.3	19	72	17	64.7	24	93.6	25	97.7	20	80.3	14	55.3	22	87.2	15	62.1
DeKalb	33	32	59.9	45	84.7	37	69.6	20	43.3	41	84.9	36	75	34	72.6	37	77.3	28	68.6	34	77.8	31	78.3	32	82.5	28	69.2	22	56	17	43.5	29	76	18	47.9	31	84.6	30	82.9	26	71.8	31	86.8	23	64.7
Delaware	35	82	56.5	135	93.3	102	71.7	89	63.9	126	92.1	100	73.5	117	87.4	109	83.9	118	89.3	92	69.9	133	104.4	111	86.6	98	77	95	73.9	109	86.9	113	90.2	104	83.4	84	67.1	103	83.1	102	82.3	87	70.8	90	75.3
Dubois	37	32	55.9	32	56.6	21	36.7	23	43.1	33	64.1	34	66	26	56.3	26	52	26	54.2	19	42.4	25	55.4	33	74.4	20	46.5	20	47.1	17	40.7	17	41.2	26	64.8	17	42.5	23	59.7	27	70.4	24	62.9	19	50.3
Elkhart	39	139	62.2	145	65	119	54.4	147	67.8	126	60.9	147	70.2	144	71	159	82.5	130	66.6	125	67.6	128	70.4	114	64.2	119	67.8	139	80.6	128	76.7	119	73.3	97	59.8	110	68.9	106	66.5	82	52.3	99	64.2	80	52.6
Fayette	41	12	37	28	76.7	25	72.1	21	60.3	34	105.3	29	84.6	25	75.4	35	113.8	27	81.7	30	100.7	29	93.8	31	101	29	93.9	31	101.9	27	87.9	29	95.2	26	84.8	26	85.4	21	70.5	18	61.7	25	85.7	18	60.5
Floyd	43	21	20.3	74	79.2	70	77.3	61	72.1	67	81.1	65	75.2	80	91.1	68	83.5	74	98.9	69	90.7	77	103.4	75	102.6	64	90	59	80.8	79	110.6	76	104.6	65	90.5	50	71.2	68	96.8	55	79	70	101.3	65	95.2
Fountain	45	11	42.8	17	65.6	19	81.8	21	89.9	13	53.1	17	70.5	27	112.5	21	90.4	18	75.9	16	71.5	23	104	17	81.9	15	68.8	16	73	25	110.6	16	79.7	18	88.5	20	91.7	15	65.8	9	39.7	19	89.6	29	140.9
Franklin	47	15	48	20	67.6	24	80	30	105.2	20	67.1	20	64.8	17	62.8	11	40.7	25	93.9	22	80.7	19	75.3	19	75.4	19	80.4	23	96.4	20	85.7	7	31.1	7	31.3	16	72.8	7	32.2	8	39.7	16	78.6	9	42.4
Fulton	49	19	61.3	20	75.8	21	73.1	24	81	25	95	25	88.8	21	75.6	23	90.6	28	106.2	10	40.2	25	98.9	23	91.6	28	116.6	24	94	19	78.6	19	79.2	20	82.1	17	71	19	78.4	14	61.2	19	83.1	15	65.1
Gibson	51	35	80.1	31	72.5	27	61.1	29	65.2	30	69.2	35	84.8	25	61	29	71.1	24	59.2	25	62.9	24	60.1	21	53.4	18	45.8	37	94.2	28	73.5	26	67.9	26	66.8	25	64.6	28	75.6	32	83.7	27	72	19	52.3
Grant	53	88	93.2	80	87.2	71	74.7	97	104.4	66	70.1	68	75.3	83	90.9	75	83.7	73	82.2	69	79.7	72	86.4	68	79.2	87	100.8	67	78.4	76	87.7	85	98.7	74	85.7	53	62.2	65	76.3	64	76.3	61	73.2	48	58.6
Greene	55	36	80.8	39	85.2	32	72.1	28	62.1	41	92.3	39	87.1	34	80.8	40	95.8	31	70.6	35	87	33	82.8	30	75.7	17	41.9	32	80.3	39	99.6	41	103.9	38	98.1	24	61.8	30	75.6	22	55.7	22	57.5	17	44
Hamilton	57	121	40.4	113	40.6	119	46.5	128	53.5	104	47.9	95	43.8	106	50.4	83	40.5	109	57.6	117	62.6	111	65.9	93	56	90	61	100	69.3	90	66.5	100	77.8	74	59.4	80	68.7	63	54.4	61	57.4	65	59.3	70	70.7
Hancock	59	54	58.8	57	64.3	49	60.9	62	75.9	78	98.7	62	81	57	73.3	65	85.9	55	77.3	59	90.5	66	98.1	51	83.6	50	81.9	50	84.7	59	102.7	42	76.9	35	64.8	50	98.7	39	76.6	31	60.9	49	100.8	34	72.7
Harrison	61	29	56.8	39	71.2	53	112.4	48	101.2	50	103	41	87.3	41	91.3	36	77.7	28	67.1	38	91.6	26	65.4	37	92.6	36	97	34	89.2	27	81.6	30	87.6	35	105.5	27	84.7	29	90.1	23	74	25	81	32	104.9
Hendricks	63	81	47.6	123	77.5	107	68.4	97	63.1	94	68.4	90	65.4	99	73.5	109	82.3	96	73.9	84	72.3	87	74.8	90	82.5	76	71.4	79	78.8	88	91.6	70	76.3	76	85.1	73	84.8	83	99.9	72	89.6	54	68.1	60	80.2
Henry	65	35	51.6	58	84.1	55	81	44	65.8	51	79.2	63	98	41	63.3	52	83.9	48	78	56	93.5	51	83.9	47	77.4	48	80.1	54	90.1	48	82.2	46	77.4	45	75.8	42	71	63	109	43	74.1	39	66.6	43	78
Howard	67	85	71.7	98	84.7	85	77	85	75.7	85	75.5	84	79.7	81	76.9	74	69.7	93	91.2	99	96.8	93	95.1	74	76.3	72	75.2	62	64.6	84	90.4	78	85.1	64	69.6	72	80.8	73	81.5	66	73.3	65	72.7	43	50.6
Huntington	69	31	63.4	30	60.4	29	63.6	26	56.6	25	54.5	35	77.1	26	58.7	33	79.3	22	52.2	28	63.2	20	45	31	74.2	21	46.9	38	94.3	25	62.3	32	79.8	24	60.2	22	53.1	32	79.7	25	62.3	28	74.5	19	49.3
Jackson	71	50	89.8	43	82.6	40	73.1	47	86.9	43	82.1	51	99.8	35	67.6	38	75.1	42	85.6	34	73	44	95	38	82.8	40	90	25	57.4	42	96.6	32	73.9	44	101.7	49	115.6	30	70.9	28	66.3	26	61.8	27	65.6
Jasper	73	15	39.8	30	71	29	68.2	33	81.5	32	81.1	34	90.5	33	89	33	89.7	43	113.9	33	89.9	23	66.1	35	102.5	26	78.3	23	71.5	28	90	25	81.5	26	84.6	20	67.3	13	44.9	18	63.6	26	93.7	14	54.7
Jay	75	15	57.2	27	101.3	18	72.8	18	68.7	19	73.1	20	75.1	9	33.8	24	98.7	22	83.8	26	99.7	27	103.6	24	93.8	17	68.2	32	123.4	21	82.1	12	46.9	16	65.1	19	76.2	21	80.7	20	78.3	12	45.4	18	70.1
Jefferson	77	27	64.4	46	111.7	43	99.5	45	114.1	35	88.1	24	60.2	25	64.8	33	83.5	34	91	34	92.4	46	125.6	37	99	30	84.7	37	105.5	39	114.9	30	88	31	90.9	27	81.2	30	92.3	27	82.5	19	59.7	17	52.4
Jennings	79	25	70.7	32	93.4	29	85	29	92.3	26	86.8	29	87.3	40	127.2	30	104.7	26	87.2	39	138.7	27	97.3	15	51.9	27	97.1	23	87	20	78	21	78.2	28	105.8	31	122.5	28	115.6	21	83.3	25	99.6	25	102.6
Johnson	81	97	56.1	134	80.3	121	73.9	92	58.3	99	65.1	111	75.9	95	65.2	113	81.6	114	84.7	76	58.5	103	83.5	111	94.4	100	86.4	92	81	79	71.4	80	75.3	76	73.6	85	83.6	82	82.8	61	63	66	71.6	64	70.7
Knox	83	31	63.6	44	86.8	38	79	42	87.3	32	67.5	43	89.3	34	68.8	33	68.5	32	69.7	43	91.3	31	67.9	38	81.4	21	45.3	34	74.8	32	70	45	101.2	31	68.4	42	91.2	43	93.3	40	88.6	42	92.5	36	79.3
Kosciusko	85	43	43.8	65	67.8	69	72.7	62	65.7	63	69.9	65	74.9	65	75.4	64	74.6	58	69	63	75.7	54	67.7	59	73.7	61	79.6	60	78.3	62	81.6	51	69.8	38	51.4	49	69.1	48	68.8	51	74.2	47	69.1	37	54.6
LaGrange	87	14	31.8	27	71.6	17	46.8	9	23.2	27	71.1	30	84.2	18	51.7	19	52.6	23	70	21	62.6	14	43.3	13	38	19	60	25	81.1	23	72.2	20	65.2	21	73.1	21	74.6	20	70.4	14	48.6	11	42.2	12	46.6
Lake	89	328	54.6	403	68.3	384	66	433	75.8	385	68.3	430	76.9	402	73.1	419	77.3	422	78.9	418	78.4	426	81	400	76.7	384	74.4	392	76.4	385	76.5	373	74.4	407	81.6	374	75.2	376	76.1	330	67.3	331	67.9	336	68
LaPorte	91	95	66.7	111	75.2	114	78.1	106	76.8	113	85.1	92	69.1	110	84.5	95	70.3	109	84.1	89	71.1	123	99.9	90	72	91	74.3	109	91.2	94	78.9	107	90.4	92	78.5	90	76.3	97	83.3	82	70.8	72	63.3	90	77.7
Lawrence	93	51	73.7	50	77.5	36	53.7	61	97	57	87.6	50	81.9	53	88.8	57	94.9	41	70.9	34	58.4	50	87.3	50	89	55	98.8	48	86.7	39	71.4	46	85.7	57	104.9	39	74	45	85	46	89.4	30	59.1	31	61.9
Madison	95	138	80.3	137	81.4	105	62.8	145	88.4	129	76.6	151	92.9	147	92.5	114	71.7	122	76.6	146	93.2	124	80	124	78.3	136	88	146	95.3	158	102.9	141	91.5	130	84.7	127	83.4	106	70.6	116	77.5	122	80.7	136	90.9
Marion	97	731	77.9	665	73.2	741	82.9	701	79.3	678	78.2	717	84.2	685	81.2	660	79.7	732	90.1	726	90.6	689	88.1	774	98.8	727	93.1	740	95.5	752	98	762	99.6	704	92.3	712	93.6	825	108.9	700	92.3	670	88.2	598	78.9
Marshall	99	41	64.6	35	57.3	41	71.2	55	90.8	38	62.3	37	65.6	30	54.6	36	65.1	34	63.8	30	56.5	32	61.7	34	70.2	35	70.8	31	64.2	31	65.2	41	86.8	29	62	31	66.7	35	76.2	36	77.6	30	66.6	26	58.4
Martin	101	7	50.9	10	72.1	9	58.7	11	76.6	14	108	7	56.9	8	58.1	6	46.2	13	101	10	82.4	12	96.7	8	61.3	8	60.5			9	76.9	12	99.4	9	75.1			11	92.2	7	59.8	10	86.9	10	82.4
Miami	103	26	57.4	32	67.2	35	74.7	29	64.2	36	83.4	36	79.6	37	87.8	34	80.9	34	81	30	73	39	97.1	24	60.8	34	87.3	49	122.7	34	89.6	35	92.6	28	74.3	33	90	30	83	17	47.1	25	71.8	25	69
Monroe	105	81	59.8	78	60	70	53.7	74	58.3	84	67.1	83	68.4	91	77.7	74	64.1	56	50.5	89	82.1	63	60.2	59	58.5	63	64.4	77	80.9	72	77.6	64	70.1	71	78.6	67	75.2	57	65.1	55	63.9	62	74.3	64	75.8
Montgomery	107	45	87.8	35	68.6	37	74.5	27	54.4	33	66.1	26	53.5	38	84	41	93.1	47	107.3	30	67.4	40	91.4	25	59.7	33	76.7	33	80.2	36	84.7	28	68.7	31	75.5	29	71.7	21	53.5	25	62.5	33	82.9	26	65.1
Morgan	109	77	86.2	66	75.8	63	73.8	66	83.8	64	78.9	63	81.4	77	99	54	75.9	56	75.8	65	91.9	73	107.6	61	92.5	62	92.6	63	99.8	57	90.8	59	97.4	53	88.1	55	92	56	91	46	75.9	55	98.5	47	86.4
Newton	111	9	43.8	16	77.6	11	56.3	17	80.3	13	67.3	13	63.4	12	69.3	18	97.3	14	80.5	17	93.8	19	120.4	14	82.1	16	96.1	15	91.8	15	92.4	17	111.3	15	97.1	22	143.3	15	101.2	8	53.8	7	47.7	5	36.1
Noble	113	38	62.4	32	58.1	42	77.1	43	80.3	30	56.3	35	72	35	68.2	37	75.7	33	68.4	36	76.8	32	69.4	27	59.6	37	85.3	35	77.6	37	87	19	45.6	37	88.7	37	90.3	28	70.1	29	73.6	30	77.7	24	63.9
Ohio	115	5	49.7	6	59.9	6	63.5	8	91	11	127.6	9	106.8	11	144.5	12	150.8			10	122.7	8	101.8	6	87.5	7	107.6	8	111.7	7	115.3	6	98	6	95.2			7	111.3	7	118.1	11	197.5
Orange	117	13	48.8	20	73.2	13	46.3	15	57.6	26	95	18	72.8	28	108.7	24	94.3	30	126.3	29	118.5	18	75.7	16	66.6	20	85.5	17	72.9	18	79.2	13	56	20	89.5	18	83.7	21	94.1	23	109.4	19	85.3	12	58.5
Owen	119	27	86.6	24	80.2	26	86.2	27	90.6	16	57.4	18	64	27	97.4	31	118.5	29	119.8	23	85.7	32	117.8	19	82.1	23	94.7	24	98.4	22	94.4	18	75	21	94.1	15	68.1	18	76.7	20	88.3	10	48.9	12	55.4
Parke	121	13	56.6	20	84.4	20	86.7	15	68.9	12	51.9	13	53.4	21	93.3	21	98.4	27	123.2	15	68.4	15	71.4	16	74	22	101.3	18	81.4	13	61.8	23	112.6	13	62.4	9	44.1	16	79.2	13	67.5	11	55	11	54.3
Perry	123	8	29.5	13	56	21	80.3	28	110.6	19	75.4	19	76	30	134.2	27	113.8	20	87.1	19	83.1	25	112.6	17	74.6	12	53.2	27	121.3	15	68.5	17	78.4	15	70.5	12	56.7	23	108.2	8	39.3	13	61.7	13	62.2
Pike	125	15	75.9	18	96.6	16	85.6	12	66.9	11	58.5	13	65.6	10	58.8	16	91	9	49.7	11	59.2	14	82.2	11	70	10	55.7	14	86.6	19	117.4	13	83.8	10	61.5	8	50.6	14	99.6	8	51.2	8	54.3	11	75.4
Porter	127	110	54.3	143	72.1	135	68.6	127	67.1	133	72.1	131	71.7	125	72.5	153	88.6	141	85.5	130	78.3	122	77.2	118	74.8	105	69.6	102	70.1	117	83.3	92	65.3	102	74.1	97	73.5	106	80.1	91	70.9	78	59.4	89	71.6
Posey	129	19	51.9	28	81	21	61.7	19	58.1	24	76.1	12	39.5	20	66.6	19	62	19	66.5	28	92.8	30	101.9	24	83.9	17	60.4	27	95.8	19	68.9	26	94	24	86.8	23	83.3	19	71.2	18	67.2	14	54	23	87.2
Pulaski	131	12	67.8	12	79.4	6	32.8	19	98.8	11	58.9	11	62.4	13	71.9	12	66.3	18	103.2	12	70.4	9	57.5	13	79.4	14	86	12	73.6	9	58.6	11	68.7	8	50	8	49.4	7	45.2	9	61.2	9	62.8	6	42.2
Putnam	133	36	73.7	51	113.8	48	105.7	46	102.3	38	86.3	40	92.5	40	93.1	43	103.1	46	110.1	26	64.1	37	95.5	50	125.1	38	99.9	29	76.3	48	129.2	28	75.7	26	73.5	29	83.9	31	90.2	35	102.9	30	87.6	21	62.6
Randolph	135	19	48.9	31	86.7	21	58.5	31	89.2	31	85.2	26	70.8	25	71	34	98.8	31	92.6	17	50.7	29	86	42	125.1	27	81.1	24	72.7	26	81	27	82.2	28	83.6	21	66.2	26	81	22	67	22	66.1	18	56.5
Ripley	137	15	39	25	66.8	27	69.3	24	64.2	25	64.1	23	67.8	34	99.7	27	81.3	26	80.7	19	61.1	25	79.2	24	76.2	28	93.8	33	116	25	85.1	17	60.5	15	53.9	13	46.9	14	54	16	59.1	18	67.8	17	61.4
Rush	139	13	57.2	20	82.3	23	99.7	17	70.3	16	66.4	21	93.9	17	80.6	21	92.8	15	69.2	17	77.6	15	70.3	20	94.9	27	126.3	12	56.3	26	126.8	18	89.4	19	93.7	18	88.5	18	89.4	16	78.1	13	64.7	11	56
St. Joseph	141	140	44.5	208	66	201	65.4	186	61.4	208	69	220	75.1	220	76.3	230	78.5	197	67.7	236	83.3	209	74.3	227	80.9	206	74.5	205	74.5	197	72.2	199	73.2	219	81.3	235	86.4	214	79	192	70.7	192	71.1	186	69.2
Scott	143	22	65.7	29	94.6	27	89.6	28	89.1	22	79.1	23	84.1	30	102.4	29	105.5	27	103.7	22	88.8	18	71.8	30	129.3	22	89.1	35	153.5	30	133.4	30	130.7	23	105	27	124.4	14	65	22	107.7	16	78.7	18	83.8
Shelby	145	53	92.3	52	89.8	44	79.7	47	87.2	41	78.3	40	76.5	36	68.9	52	100.5	39	80.6	39	78.6	42	87.6	32	71.2	34	74.2	41	91.1	36	81.1	46	105.9	24	55.1	36	83.5	38	89	31	72.5	18	43.4	36	85.6
Spencer	147	16	49.4	27	89.7	21	77.1	23	82	15	51.3	33	121.1	17	66.1	19	73.7	23	89.4	20	81.9	13	50.1	15	62.9	21	88.9	19	83	16	71.5	15	67.5	11	51.3	19	88.5	13	63.5	11	52.4	13	62.5	14	69.8
Starke	149	21	62.7	39	116.7	31	96.6	35	116.8	28	89.8	23	73.4	33	107.1	25	85.4	28	98.7	35	117.7	35	123.5	20	74	29	105.7	26	91.6	27	97.2	25	96	38	147.2	24	90.8	31	123.7	22	87.1	14	53.3	16	66.9
Steuben	151	27	53	31	69.9	19	39.5	44	93.6	40	87.7	31	74.8	23	54.2	21	49	33	80.3	23	57.1	24	60	29	79.1	15	40.4	32	90.2	23	66.8	24	76.4	19	58.5	23	73.2	25	78	15	46.9	17	55.8	23	75.8
Sullivan	153	16	58.5	33	114.4	29	110.9	24	89.2	23	82.7	22	81.2	18	70.8	25	94.9	17	64.6	7	24.9	21	85.5	23	94.2	22	88.1	30	121.5	28	115.7	23	96.2	21	87.7	24	98.3	23	95.6	27	113.1	17	71.8	16	68.6
Switzerland	155			14	90.7	8	66.5	12	87.7	5	38.2	8	68.4	12	107.3	16	129.8	10	81.6	11	90.6	7	64.3	13	120	11	92.9	7	66.7	13	134.4	8	84.7			10	100.8	8	86.3			7	88.5	6	65.5
Tippecanoe	157	89	54.4	98	62.6	85	53.6	87	58.8	82	56.6	84	58.1	106	77.9	97	71	109	82.5	103	80.7	116	94.5	100	85.4	88	75.4	94	82.1	81	72.2	88	79.2	83	75.7	76	70	97	89.9	74	69	72	68	75	72
Tipton	159	26	119.7	15	64.5	18	76.8	16	70.5	18	88	15	73	13	60.4	16	72.3	15	69.5	14	74.3	16	78.2	12	61.3	16	81.3	17	90.1	12	63.7	19	99	12	65.1	9	47.4	15	79.3	11	59.7	10	54.8	7	38.5
Union	161					7	78.1	6	59.7			6	60	8	81.6	9	90.5	9	92.2	6	71.2	5	60.8	5	59.1	8	94.4	7	78.7	6	82.5			5	68.1					8	107.6
Vanderburgh	163	153	68.4	182	80.6	178	79.1	186	85.1	164	76.7	172	78.3	149	72.5	183	88.7	168	80.6	176	86.2	203	101.2	152	76.8	193	96.2	158	80	157	79.8	162	82.2	187	95.3	190	96.1	176	89.1	160	82	141	73.2	150	77.6
Vermillion	165	12	48.9	22	97.1	25	110	26	115.6	15	68	21	92.4	20	94.5	22	100.8	21	96.4	21	104.2	21	102.9	15	69.8	14	67.4	23	116.3	12	56.4	11	53.6	16	81.8	16	80.1	21	106.2	17	87.3	19	97.4	16	79.4
Vigo	167	95	74.3	108	85.8	104	84.1	102	83.6	83	66.7	95	80	100	85.2	105	91.5	105	89.2	97	86.3	106	92.3	91	84.4	109	101.1	113	99.3	101	90.3	110	97.4	93	81.6	116	102.2	129	110.9	103	91.9	92	80.7	92	77.3
Wabash	169	18	44.7	32	71.6	27	55	32	66.6	28	63	34	78.3	31	70.8	20	47.8	31	72	31	70.1	35	80.1	16	39.9	26	64.2	23	56	25	58.5	33	79.8	27	65.9	34	84	25	63.9	23	61.1	28	70.9	29	74.1
Warren	171	9	73.7	9	74.6	7	55.3	6	48.2	5	46.9	6	60.6	7	65.4	11	105	9	80.8	8	72.6	8	75.9	7	65.9	15	146.6	11	116.9	8	81.1					7	70.1	8	82.4	15	165.1	7	78.4	8	81.1
Warrick	173	41	48.9	60	74.3	50	65.9	49	64.2	50	69.3	40	59.5	53	79.2	41	60.5	36	56.3	47	79.3	43	70.9	54	90.5	29	49.9	50	91.8	40	77	44	87.3	44	83.5	36	72.4	35	74.3	39	84.3	28	64.3	26	59.3
Washington	175	13	36.7	33	92.5	34	97.7	30	84.5	28	82.1	39	115	31	93.3	37	114.9	29	98.2	28	96	23	76.1	20	67.4	17	58.6	24	88.1	32	116.8	22	82.8	14	51	30	109.6	23	85.9	19	73.5	10	38.2	17	66.8
Wayne	177	35	38.5	62	66.9	80	86.4	79	86.1	76	84.9	77	84.7	67	73.9	87	98.4	90	103	95	110.6	80	92.5	86	102.7	82	97.3	79	93	82	97.8	92	107.5	66	79	80	95.8	73	85.6	59	70	73	84.5	58	70.3
Wells	179	18	43	18	49.6	32	89.5	25	66.4	22	59.3	14	41.1	12	35.7	20	59.1	27	80.4	16	48.1	22	66.9	20	61.8	23	71.8	18	58.7	18	58.3	15	49.4	7	23.2	12	40.6	14	48.8	16	55.1	16	53.2	18	63.7
White	181	22	62.5	22	60.2	24	68	20	58.1	25	73.8	35	101.8	23	65.3	30	89.9	28	85.7	29	89.3	35	112.1	28	86.2	29	91.7	25	80.9	24	79.9	14	46.1	12	41.1	23	77.2	21	72.7	20	68.7	18	61.6	22	78.4
Whitley	183	34	76.4	33	78.1	33	74.5	22	49.3	31	76	30	75.5	32	81.9	17	42.2	28	75.1	31	88.5	19	50.5	23	68.1	26	76.3	29	88.6	19	56.6	19	59.2	26	82.2	13	41.7	17	54.6	22	72.3	12	40	17	56.8

## Sheet: Smoke Prev by Year
state	county	county	cntycode	sex	year	total_mean_smkprev	daily_mean_smkprev
Indiana	State	State		Both	1996	28.92	24.93
Indiana	State	State		Both	1997	28.89	24.63
Indiana	State	State		Both	1998	28.89	24.34
Indiana	State	State		Both	1999	29.12	24.14
Indiana	State	State		Both	2000	28.98	23.84
Indiana	State	State		Both	2001	29.03	23.8
Indiana	State	State		Both	2002	29.12	23.6
Indiana	State	State		Both	2003	28.41	22.58
Indiana	State	State		Both	2004	27.81	22.02
Indiana	State	State		Both	2005	27.63	21.6
Indiana	State	State		Both	2006	27.52	21.36
Indiana	State	State		Both	2007	27.54	21.23
Indiana	State	State		Both	2008	26.31	20.09
Indiana	State	State		Both	2009	26.1	19.91
Indiana	State	State		Both	2010	25.79	19.39
Indiana	State	State		Both	2011	25.24	19.16
Indiana	State	State		Both	2012	24.45	18.27
Indiana	Adams County	Adams	1	Both	1996	29.74	26.26
Indiana	Adams County	Adams	1	Both	1997	29.74	26.02
Indiana	Adams County	Adams	1	Both	1998	29.7	25.76
Indiana	Adams County	Adams	1	Both	1999	29.5	25.07
Indiana	Adams County	Adams	1	Both	2000	30.02	25.11
Indiana	Adams County	Adams	1	Both	2001	29.21	24.57
Indiana	Adams County	Adams	1	Both	2002	29.21	24.32
Indiana	Adams County	Adams	1	Both	2003	29.19	23.44
Indiana	Adams County	Adams	1	Both	2004	28.3	22.68
Indiana	Adams County	Adams	1	Both	2005	27.61	22.03
Indiana	Adams County	Adams	1	Both	2006	27.91	22.04
Indiana	Adams County	Adams	1	Both	2007	28.15	22.14
Indiana	Adams County	Adams	1	Both	2008	26.35	20.9
Indiana	Adams County	Adams	1	Both	2009	26.21	21.22
Indiana	Adams County	Adams	1	Both	2010	26.46	20.92
Indiana	Adams County	Adams	1	Both	2011	27.55	22.08
Indiana	Adams County	Adams	1	Both	2012	26.75	21.1
Indiana	Allen County	Allen	3	Both	1996	26.5	22.33
Indiana	Allen County	Allen	3	Both	1997	26.53	22.08
Indiana	Allen County	Allen	3	Both	1998	26.59	21.84
Indiana	Allen County	Allen	3	Both	1999	26.76	21.36
Indiana	Allen County	Allen	3	Both	2000	27.24	21.6
Indiana	Allen County	Allen	3	Both	2001	27.17	21.8
Indiana	Allen County	Allen	3	Both	2002	27	20.99
Indiana	Allen County	Allen	3	Both	2003	26.99	20.77
Indiana	Allen County	Allen	3	Both	2004	26.99	20.53
Indiana	Allen County	Allen	3	Both	2005	26.6	20.13
Indiana	Allen County	Allen	3	Both	2006	26.02	19.5
Indiana	Allen County	Allen	3	Both	2007	26.18	19.89
Indiana	Allen County	Allen	3	Both	2008	24.01	17.91
Indiana	Allen County	Allen	3	Both	2009	23.66	17.89
Indiana	Allen County	Allen	3	Both	2010	23.25	16.84
Indiana	Allen County	Allen	3	Both	2011	23.94	17.21
Indiana	Allen County	Allen	3	Both	2012	23.2	16.42
Indiana	Bartholomew County	Bartholomew	5	Both	1996	26.91	23.71
Indiana	Bartholomew County	Bartholomew	5	Both	1997	26.9	23.48
Indiana	Bartholomew County	Bartholomew	5	Both	1998	26.93	23.27
Indiana	Bartholomew County	Bartholomew	5	Both	1999	27.34	23.12
Indiana	Bartholomew County	Bartholomew	5	Both	2000	27.37	23.01
Indiana	Bartholomew County	Bartholomew	5	Both	2001	27.28	23
Indiana	Bartholomew County	Bartholomew	5	Both	2002	28.46	23.19
Indiana	Bartholomew County	Bartholomew	5	Both	2003	27.44	22.25
Indiana	Bartholomew County	Bartholomew	5	Both	2004	26.54	21.78
Indiana	Bartholomew County	Bartholomew	5	Both	2005	26.06	21.12
Indiana	Bartholomew County	Bartholomew	5	Both	2006	25.63	20.65
Indiana	Bartholomew County	Bartholomew	5	Both	2007	24.94	20.03
Indiana	Bartholomew County	Bartholomew	5	Both	2008	23.35	18.62
Indiana	Bartholomew County	Bartholomew	5	Both	2009	22.76	17.99
Indiana	Bartholomew County	Bartholomew	5	Both	2010	22.35	17.05
Indiana	Bartholomew County	Bartholomew	5	Both	2011	21.52	16.52
Indiana	Bartholomew County	Bartholomew	5	Both	2012	20.79	15.72
Indiana	Benton County	Benton	7	Both	1996	28.11	24.5
Indiana	Benton County	Benton	7	Both	1997	28.06	24.19
Indiana	Benton County	Benton	7	Both	1998	28.05	23.91
Indiana	Benton County	Benton	7	Both	1999	28.56	23.85
Indiana	Benton County	Benton	7	Both	2000	28.95	23.74
Indiana	Benton County	Benton	7	Both	2001	29.05	23.89
Indiana	Benton County	Benton	7	Both	2002	29.63	24.03
Indiana	Benton County	Benton	7	Both	2003	29.17	23.08
Indiana	Benton County	Benton	7	Both	2004	28.29	22.41
Indiana	Benton County	Benton	7	Both	2005	27.59	21.71
Indiana	Benton County	Benton	7	Both	2006	27.26	21.03
Indiana	Benton County	Benton	7	Both	2007	27.3	21
Indiana	Benton County	Benton	7	Both	2008	25.71	19.77
Indiana	Benton County	Benton	7	Both	2009	25.66	19.56
Indiana	Benton County	Benton	7	Both	2010	26.1	19.82
Indiana	Benton County	Benton	7	Both	2011	25.78	20.14
Indiana	Benton County	Benton	7	Both	2012	25.03	19.27
Indiana	Blackford County	Blackford	9	Both	1996	31.92	28.56
Indiana	Blackford County	Blackford	9	Both	1997	31.87	28.25
Indiana	Blackford County	Blackford	9	Both	1998	31.87	27.94
Indiana	Blackford County	Blackford	9	Both	1999	32.33	27.95
Indiana	Blackford County	Blackford	9	Both	2000	32.19	27.64
Indiana	Blackford County	Blackford	9	Both	2001	31.46	26.85
Indiana	Blackford County	Blackford	9	Both	2002	32.61	27.77
Indiana	Blackford County	Blackford	9	Both	2003	31.81	27.05
Indiana	Blackford County	Blackford	9	Both	2004	30.53	25.66
Indiana	Blackford County	Blackford	9	Both	2005	29.95	24.79
Indiana	Blackford County	Blackford	9	Both	2006	30.32	25.03
Indiana	Blackford County	Blackford	9	Both	2007	30.66	25.12
Indiana	Blackford County	Blackford	9	Both	2008	29.4	23.19
Indiana	Blackford County	Blackford	9	Both	2009	29.92	24
Indiana	Blackford County	Blackford	9	Both	2010	30.76	24.31
Indiana	Blackford County	Blackford	9	Both	2011	30.53	24.82
Indiana	Blackford County	Blackford	9	Both	2012	29.66	23.77
Indiana	Boone County	Boone	11	Both	1996	25.71	22.1
Indiana	Boone County	Boone	11	Both	1997	25.7	21.87
Indiana	Boone County	Boone	11	Both	1998	25.68	21.64
Indiana	Boone County	Boone	11	Both	1999	26.96	22.62
Indiana	Boone County	Boone	11	Both	2000	25.9	21.54
Indiana	Boone County	Boone	11	Both	2001	24.87	20.59
Indiana	Boone County	Boone	11	Both	2002	25.18	20.66
Indiana	Boone County	Boone	11	Both	2003	24.45	19.61
Indiana	Boone County	Boone	11	Both	2004	22.83	18.27
Indiana	Boone County	Boone	11	Both	2005	23.24	18.32
Indiana	Boone County	Boone	11	Both	2006	23.14	17.97
Indiana	Boone County	Boone	11	Both	2007	22.76	17.31
Indiana	Boone County	Boone	11	Both	2008	20.82	15.41
Indiana	Boone County	Boone	11	Both	2009	20.92	15.25
Indiana	Boone County	Boone	11	Both	2010	20.21	14.38
Indiana	Boone County	Boone	11	Both	2011	18.9	13.71
Indiana	Boone County	Boone	11	Both	2012	18.26	13.03
Indiana	Brown County	Brown	13	Both	1996	26.86	23.32
Indiana	Brown County	Brown	13	Both	1997	26.83	23.04
Indiana	Brown County	Brown	13	Both	1998	26.78	22.75
Indiana	Brown County	Brown	13	Both	1999	27.53	22.63
Indiana	Brown County	Brown	13	Both	2000	27.51	22.49
Indiana	Brown County	Brown	13	Both	2001	27.5	22.57
Indiana	Brown County	Brown	13	Both	2002	28.34	22.93
Indiana	Brown County	Brown	13	Both	2003	27.07	21.62
Indiana	Brown County	Brown	13	Both	2004	26.61	21.17
Indiana	Brown County	Brown	13	Both	2005	26.68	21.04
Indiana	Brown County	Brown	13	Both	2006	26.08	20.42
Indiana	Brown County	Brown	13	Both	2007	26.04	20.27
Indiana	Brown County	Brown	13	Both	2008	26.1	20.34
Indiana	Brown County	Brown	13	Both	2009	24.94	19.39
Indiana	Brown County	Brown	13	Both	2010	24.03	18.32
Indiana	Brown County	Brown	13	Both	2011	23.77	17.86
Indiana	Brown County	Brown	13	Both	2012	23.06	17.07
Indiana	Carroll County	Carroll	15	Both	1996	28.37	24.83
Indiana	Carroll County	Carroll	15	Both	1997	28.36	24.56
Indiana	Carroll County	Carroll	15	Both	1998	28.34	24.3
Indiana	Carroll County	Carroll	15	Both	1999	28.79	24.19
Indiana	Carroll County	Carroll	15	Both	2000	29.25	24.1
Indiana	Carroll County	Carroll	15	Both	2001	28.92	23.92
Indiana	Carroll County	Carroll	15	Both	2002	29.52	24.18
Indiana	Carroll County	Carroll	15	Both	2003	28.81	23.07
Indiana	Carroll County	Carroll	15	Both	2004	28.38	22.59
Indiana	Carroll County	Carroll	15	Both	2005	27.95	22.18
Indiana	Carroll County	Carroll	15	Both	2006	28.43	22.47
Indiana	Carroll County	Carroll	15	Both	2007	28.09	22.09
Indiana	Carroll County	Carroll	15	Both	2008	26.85	20.99
Indiana	Carroll County	Carroll	15	Both	2009	26.7	21.15
Indiana	Carroll County	Carroll	15	Both	2010	26.53	20.47
Indiana	Carroll County	Carroll	15	Both	2011	25.24	19.4
Indiana	Carroll County	Carroll	15	Both	2012	24.44	18.51
Indiana	Cass County	Cass	17	Both	1996	31.04	27.71
Indiana	Cass County	Cass	17	Both	1997	30.95	27.3
Indiana	Cass County	Cass	17	Both	1998	30.87	26.9
Indiana	Cass County	Cass	17	Both	1999	31.11	26.12
Indiana	Cass County	Cass	17	Both	2000	31.7	26.06
Indiana	Cass County	Cass	17	Both	2001	31.21	25.76
Indiana	Cass County	Cass	17	Both	2002	31.22	25.64
Indiana	Cass County	Cass	17	Both	2003	30.08	24.34
Indiana	Cass County	Cass	17	Both	2004	29.22	23.72
Indiana	Cass County	Cass	17	Both	2005	27.84	22.59
Indiana	Cass County	Cass	17	Both	2006	27.95	22.51
Indiana	Cass County	Cass	17	Both	2007	28.42	22.22
Indiana	Cass County	Cass	17	Both	2008	28.11	22.26
Indiana	Cass County	Cass	17	Both	2009	27.44	21.51
Indiana	Cass County	Cass	17	Both	2010	29.04	22.18
Indiana	Cass County	Cass	17	Both	2011	28.02	21.22
Indiana	Cass County	Cass	17	Both	2012	27.17	20.25
Indiana	Clark County	Clark	19	Both	1996	30.02	26.64
Indiana	Clark County	Clark	19	Both	1997	29.95	26.32
Indiana	Clark County	Clark	19	Both	1998	29.91	26.03
Indiana	Clark County	Clark	19	Both	1999	30.08	25.94
Indiana	Clark County	Clark	19	Both	2000	29.73	25.38
Indiana	Clark County	Clark	19	Both	2001	30.09	25.62
Indiana	Clark County	Clark	19	Both	2002	30.77	25.53
Indiana	Clark County	Clark	19	Both	2003	30.54	25.25
Indiana	Clark County	Clark	19	Both	2004	30.31	24.93
Indiana	Clark County	Clark	19	Both	2005	30.34	24.74
Indiana	Clark County	Clark	19	Both	2006	30.2	24.46
Indiana	Clark County	Clark	19	Both	2007	29.47	23.9
Indiana	Clark County	Clark	19	Both	2008	29.25	23.09
Indiana	Clark County	Clark	19	Both	2009	29.04	22.47
Indiana	Clark County	Clark	19	Both	2010	29.36	22.68
Indiana	Clark County	Clark	19	Both	2011	28	21.97
Indiana	Clark County	Clark	19	Both	2012	27.16	21.01
Indiana	Clay County	Clay	21	Both	1996	29.37	25.86
Indiana	Clay County	Clay	21	Both	1997	29.38	25.65
Indiana	Clay County	Clay	21	Both	1998	29.35	25.45
Indiana	Clay County	Clay	21	Both	1999	29.99	25.69
Indiana	Clay County	Clay	21	Both	2000	31.3	26.71
Indiana	Clay County	Clay	21	Both	2001	32.02	27.13
Indiana	Clay County	Clay	21	Both	2002	32.25	26.77
Indiana	Clay County	Clay	21	Both	2003	30.83	25.45
Indiana	Clay County	Clay	21	Both	2004	29.9	24.48
Indiana	Clay County	Clay	21	Both	2005	29.84	24.34
Indiana	Clay County	Clay	21	Both	2006	29.39	24.25
Indiana	Clay County	Clay	21	Both	2007	29.06	24.32
Indiana	Clay County	Clay	21	Both	2008	27.44	22.36
Indiana	Clay County	Clay	21	Both	2009	27.46	22.13
Indiana	Clay County	Clay	21	Both	2010	26.93	21.23
Indiana	Clay County	Clay	21	Both	2011	27.59	21.46
Indiana	Clay County	Clay	21	Both	2012	26.82	20.54
Indiana	Clinton County	Clinton	23	Both	1996	30.72	27.48
Indiana	Clinton County	Clinton	23	Both	1997	30.72	27.16
Indiana	Clinton County	Clinton	23	Both	1998	30.76	26.86
Indiana	Clinton County	Clinton	23	Both	1999	31.37	26.97
Indiana	Clinton County	Clinton	23	Both	2000	31.08	26.08
Indiana	Clinton County	Clinton	23	Both	2001	30.79	25.89
Indiana	Clinton County	Clinton	23	Both	2002	30.91	25.79
Indiana	Clinton County	Clinton	23	Both	2003	29.97	24.52
Indiana	Clinton County	Clinton	23	Both	2004	29.08	23.64
Indiana	Clinton County	Clinton	23	Both	2005	29.29	23.86
Indiana	Clinton County	Clinton	23	Both	2006	29.02	23.31
Indiana	Clinton County	Clinton	23	Both	2007	29.15	23.24
Indiana	Clinton County	Clinton	23	Both	2008	28.57	22.21
Indiana	Clinton County	Clinton	23	Both	2009	28.22	22.21
Indiana	Clinton County	Clinton	23	Both	2010	27.41	21.11
Indiana	Clinton County	Clinton	23	Both	2011	26.48	20.97
Indiana	Clinton County	Clinton	23	Both	2012	25.66	20
Indiana	Crawford County	Crawford	25	Both	1996	32.02	28.52
Indiana	Crawford County	Crawford	25	Both	1997	31.93	28.23
Indiana	Crawford County	Crawford	25	Both	1998	31.88	27.98
Indiana	Crawford County	Crawford	25	Both	1999	32.47	28.4
Indiana	Crawford County	Crawford	25	Both	2000	31.83	27.61
Indiana	Crawford County	Crawford	25	Both	2001	32.5	28.17
Indiana	Crawford County	Crawford	25	Both	2002	32.6	27.79
Indiana	Crawford County	Crawford	25	Both	2003	31.39	26.56
Indiana	Crawford County	Crawford	25	Both	2004	31.31	26.37
Indiana	Crawford County	Crawford	25	Both	2005	31.56	26.2
Indiana	Crawford County	Crawford	25	Both	2006	30.35	25.12
Indiana	Crawford County	Crawford	25	Both	2007	30.3	24.81
Indiana	Crawford County	Crawford	25	Both	2008	27.8	22.16
Indiana	Crawford County	Crawford	25	Both	2009	27.2	21.54
Indiana	Crawford County	Crawford	25	Both	2010	26.65	20.54
Indiana	Crawford County	Crawford	25	Both	2011	27.96	21.91
Indiana	Crawford County	Crawford	25	Both	2012	27.14	20.96
Indiana	Daviess County	Daviess	27	Both	1996	32.04	29.09
Indiana	Daviess County	Daviess	27	Both	1997	32.02	28.75
Indiana	Daviess County	Daviess	27	Both	1998	31.98	28.41
Indiana	Daviess County	Daviess	27	Both	1999	32.08	27.99
Indiana	Daviess County	Daviess	27	Both	2000	32.16	27.78
Indiana	Daviess County	Daviess	27	Both	2001	31.37	26.65
Indiana	Daviess County	Daviess	27	Both	2002	31.51	26.71
Indiana	Daviess County	Daviess	27	Both	2003	30.81	25.7
Indiana	Daviess County	Daviess	27	Both	2004	30.2	25.41
Indiana	Daviess County	Daviess	27	Both	2005	30.68	25.11
Indiana	Daviess County	Daviess	27	Both	2006	31.53	25.58
Indiana	Daviess County	Daviess	27	Both	2007	31.66	25.2
Indiana	Daviess County	Daviess	27	Both	2008	30.4	23.98
Indiana	Daviess County	Daviess	27	Both	2009	30.75	23.9
Indiana	Daviess County	Daviess	27	Both	2010	29.47	23.31
Indiana	Daviess County	Daviess	27	Both	2011	29.59	23.92
Indiana	Daviess County	Daviess	27	Both	2012	28.77	22.89
Indiana	Dearborn County	Dearborn	29	Both	1996	29.26	26.11
Indiana	Dearborn County	Dearborn	29	Both	1997	29.12	25.68
Indiana	Dearborn County	Dearborn	29	Both	1998	29.03	25.26
Indiana	Dearborn County	Dearborn	29	Both	1999	29.17	24.82
Indiana	Dearborn County	Dearborn	29	Both	2000	29.29	24.32
Indiana	Dearborn County	Dearborn	29	Both	2001	29.56	23.81
Indiana	Dearborn County	Dearborn	29	Both	2002	30.13	24.23
Indiana	Dearborn County	Dearborn	29	Both	2003	29.38	23.74
Indiana	Dearborn County	Dearborn	29	Both	2004	29.22	23.66
Indiana	Dearborn County	Dearborn	29	Both	2005	28.69	22.86
Indiana	Dearborn County	Dearborn	29	Both	2006	28.41	23.23
Indiana	Dearborn County	Dearborn	29	Both	2007	28.49	23.02
Indiana	Dearborn County	Dearborn	29	Both	2008	27.04	21.63
Indiana	Dearborn County	Dearborn	29	Both	2009	26.46	20.89
Indiana	Dearborn County	Dearborn	29	Both	2010	26.8	21.23
Indiana	Dearborn County	Dearborn	29	Both	2011	26.76	21.29
Indiana	Dearborn County	Dearborn	29	Both	2012	25.97	20.35
Indiana	Decatur County	Decatur	31	Both	1996	30.52	27.43
Indiana	Decatur County	Decatur	31	Both	1997	30.53	27.2
Indiana	Decatur County	Decatur	31	Both	1998	30.56	26.97
Indiana	Decatur County	Decatur	31	Both	1999	30.69	26.9
Indiana	Decatur County	Decatur	31	Both	2000	30.83	26.82
Indiana	Decatur County	Decatur	31	Both	2001	30.54	26.67
Indiana	Decatur County	Decatur	31	Both	2002	30.65	26.32
Indiana	Decatur County	Decatur	31	Both	2003	29.45	24.83
Indiana	Decatur County	Decatur	31	Both	2004	28.76	24.06
Indiana	Decatur County	Decatur	31	Both	2005	28.23	23.38
Indiana	Decatur County	Decatur	31	Both	2006	27.56	22.8
Indiana	Decatur County	Decatur	31	Both	2007	27.41	22.67
Indiana	Decatur County	Decatur	31	Both	2008	26.7	21.82
Indiana	Decatur County	Decatur	31	Both	2009	26.89	22.33
Indiana	Decatur County	Decatur	31	Both	2010	27.22	22.1
Indiana	Decatur County	Decatur	31	Both	2011	26.86	21.84
Indiana	Decatur County	Decatur	31	Both	2012	26.06	20.89
Indiana	DeKalb County	DeKalb	33	Both	1996	30.97	27.31
Indiana	DeKalb County	DeKalb	33	Both	1997	30.97	27.04
Indiana	DeKalb County	DeKalb	33	Both	1998	30.98	26.8
Indiana	DeKalb County	DeKalb	33	Both	1999	30.85	26.17
Indiana	DeKalb County	DeKalb	33	Both	2000	31.24	25.98
Indiana	DeKalb County	DeKalb	33	Both	2001	29.76	24.79
Indiana	DeKalb County	DeKalb	33	Both	2002	29.21	24.29
Indiana	DeKalb County	DeKalb	33	Both	2003	27.99	23.13
Indiana	DeKalb County	DeKalb	33	Both	2004	27.03	21.91
Indiana	DeKalb County	DeKalb	33	Both	2005	26.17	21.34
Indiana	DeKalb County	DeKalb	33	Both	2006	26.47	21.2
Indiana	DeKalb County	DeKalb	33	Both	2007	26.65	21.1
Indiana	DeKalb County	DeKalb	33	Both	2008	25.44	19.99
Indiana	DeKalb County	DeKalb	33	Both	2009	25.69	20.82
Indiana	DeKalb County	DeKalb	33	Both	2010	25.74	20.52
Indiana	DeKalb County	DeKalb	33	Both	2011	26.59	21.43
Indiana	DeKalb County	DeKalb	33	Both	2012	25.79	20.49
Indiana	Delaware County	Delaware	35	Both	1996	28.87	24.82
Indiana	Delaware County	Delaware	35	Both	1997	28.77	24.48
Indiana	Delaware County	Delaware	35	Both	1998	28.72	24.15
Indiana	Delaware County	Delaware	35	Both	1999	29.06	24.05
Indiana	Delaware County	Delaware	35	Both	2000	28.74	23.9
Indiana	Delaware County	Delaware	35	Both	2001	28.12	22.78
Indiana	Delaware County	Delaware	35	Both	2002	28.93	23.43
Indiana	Delaware County	Delaware	35	Both	2003	28.47	22.8
Indiana	Delaware County	Delaware	35	Both	2004	27.48	21.94
Indiana	Delaware County	Delaware	35	Both	2005	27.33	21.29
Indiana	Delaware County	Delaware	35	Both	2006	27.63	21.81
Indiana	Delaware County	Delaware	35	Both	2007	27.9	22.04
Indiana	Delaware County	Delaware	35	Both	2008	27.8	21.14
Indiana	Delaware County	Delaware	35	Both	2009	28.16	21.29
Indiana	Delaware County	Delaware	35	Both	2010	28.22	21.17
Indiana	Delaware County	Delaware	35	Both	2011	26.53	20.4
Indiana	Delaware County	Delaware	35	Both	2012	25.73	19.49
Indiana	Dubois County	Dubois	37	Both	1996	29.78	26.38
Indiana	Dubois County	Dubois	37	Both	1997	29.74	26.07
Indiana	Dubois County	Dubois	37	Both	1998	29.69	25.77
Indiana	Dubois County	Dubois	37	Both	1999	29.84	25.64
Indiana	Dubois County	Dubois	37	Both	2000	28.99	24.64
Indiana	Dubois County	Dubois	37	Both	2001	28.61	24.09
Indiana	Dubois County	Dubois	37	Both	2002	28.34	23.81
Indiana	Dubois County	Dubois	37	Both	2003	27	22.27
Indiana	Dubois County	Dubois	37	Both	2004	25.91	21.46
Indiana	Dubois County	Dubois	37	Both	2005	25.92	20.79
Indiana	Dubois County	Dubois	37	Both	2006	25.38	19.92
Indiana	Dubois County	Dubois	37	Both	2007	25	19.23
Indiana	Dubois County	Dubois	37	Both	2008	23.59	17.79
Indiana	Dubois County	Dubois	37	Both	2009	23.19	17.28
Indiana	Dubois County	Dubois	37	Both	2010	22.64	16.74
Indiana	Dubois County	Dubois	37	Both	2011	23.81	18.35
Indiana	Dubois County	Dubois	37	Both	2012	23.08	17.5
Indiana	Elkhart County	Elkhart	39	Both	1996	30.52	26.3
Indiana	Elkhart County	Elkhart	39	Both	1997	30.48	26
Indiana	Elkhart County	Elkhart	39	Both	1998	30.44	25.72
Indiana	Elkhart County	Elkhart	39	Both	1999	29.27	24.51
Indiana	Elkhart County	Elkhart	39	Both	2000	28.34	23.75
Indiana	Elkhart County	Elkhart	39	Both	2001	28.18	23.91
Indiana	Elkhart County	Elkhart	39	Both	2002	27.09	23.04
Indiana	Elkhart County	Elkhart	39	Both	2003	26	21.79
Indiana	Elkhart County	Elkhart	39	Both	2004	26.43	21.96
Indiana	Elkhart County	Elkhart	39	Both	2005	26.29	21.39
Indiana	Elkhart County	Elkhart	39	Both	2006	25.88	20.52
Indiana	Elkhart County	Elkhart	39	Both	2007	26.9	20.5
Indiana	Elkhart County	Elkhart	39	Both	2008	25.13	19.13
Indiana	Elkhart County	Elkhart	39	Both	2009	24.31	18.72
Indiana	Elkhart County	Elkhart	39	Both	2010	24.47	18.44
Indiana	Elkhart County	Elkhart	39	Both	2011	24.41	18.8
Indiana	Elkhart County	Elkhart	39	Both	2012	23.65	17.96
Indiana	Fayette County	Fayette	41	Both	1996	34.15	30.4
Indiana	Fayette County	Fayette	41	Both	1997	34.19	30.21
Indiana	Fayette County	Fayette	41	Both	1998	34.29	30.03
Indiana	Fayette County	Fayette	41	Both	1999	34.91	30.65
Indiana	Fayette County	Fayette	41	Both	2000	34.37	30.34
Indiana	Fayette County	Fayette	41	Both	2001	33.68	29.57
Indiana	Fayette County	Fayette	41	Both	2002	34.01	29.38
Indiana	Fayette County	Fayette	41	Both	2003	33.23	28.27
Indiana	Fayette County	Fayette	41	Both	2004	32.22	27.2
Indiana	Fayette County	Fayette	41	Both	2005	33.08	27.83
Indiana	Fayette County	Fayette	41	Both	2006	32.92	27.65
Indiana	Fayette County	Fayette	41	Both	2007	32.83	27.48
Indiana	Fayette County	Fayette	41	Both	2008	31.62	26.14
Indiana	Fayette County	Fayette	41	Both	2009	32.72	27.31
Indiana	Fayette County	Fayette	41	Both	2010	32.07	26.1
Indiana	Fayette County	Fayette	41	Both	2011	32.96	27.34
Indiana	Fayette County	Fayette	41	Both	2012	32.05	26.26
Indiana	Floyd County	Floyd	43	Both	1996	28.2	24.82
Indiana	Floyd County	Floyd	43	Both	1997	28.2	24.58
Indiana	Floyd County	Floyd	43	Both	1998	28.22	24.35
Indiana	Floyd County	Floyd	43	Both	1999	28.69	24.44
Indiana	Floyd County	Floyd	43	Both	2000	28.2	23.68
Indiana	Floyd County	Floyd	43	Both	2001	28.22	23.75
Indiana	Floyd County	Floyd	43	Both	2002	28.19	23.43
Indiana	Floyd County	Floyd	43	Both	2003	27.28	22.5
Indiana	Floyd County	Floyd	43	Both	2004	27.35	22.23
Indiana	Floyd County	Floyd	43	Both	2005	27.67	22.53
Indiana	Floyd County	Floyd	43	Both	2006	28.14	22.34
Indiana	Floyd County	Floyd	43	Both	2007	28.18	22.09
Indiana	Floyd County	Floyd	43	Both	2008	26.62	20.55
Indiana	Floyd County	Floyd	43	Both	2009	27.06	20.74
Indiana	Floyd County	Floyd	43	Both	2010	25.97	19.7
Indiana	Floyd County	Floyd	43	Both	2011	26.55	20.83
Indiana	Floyd County	Floyd	43	Both	2012	25.79	19.92
Indiana	Fountain County	Fountain	45	Both	1996	30.84	27.7
Indiana	Fountain County	Fountain	45	Both	1997	30.8	27.38
Indiana	Fountain County	Fountain	45	Both	1998	30.75	27.06
Indiana	Fountain County	Fountain	45	Both	1999	31.11	27.12
Indiana	Fountain County	Fountain	45	Both	2000	31.39	26.99
Indiana	Fountain County	Fountain	45	Both	2001	31.74	27.35
Indiana	Fountain County	Fountain	45	Both	2002	32.54	27.63
Indiana	Fountain County	Fountain	45	Both	2003	31.6	26.64
Indiana	Fountain County	Fountain	45	Both	2004	30.89	25.76
Indiana	Fountain County	Fountain	45	Both	2005	30.89	25.57
Indiana	Fountain County	Fountain	45	Both	2006	30.83	24.96
Indiana	Fountain County	Fountain	45	Both	2007	31.28	25.36
Indiana	Fountain County	Fountain	45	Both	2008	30.56	24.84
Indiana	Fountain County	Fountain	45	Both	2009	30.19	24.75
Indiana	Fountain County	Fountain	45	Both	2010	29.84	23.97
Indiana	Fountain County	Fountain	45	Both	2011	28.08	22.5
Indiana	Fountain County	Fountain	45	Both	2012	27.26	21.53
Indiana	Franklin County	Franklin	47	Both	1996	30.61	27.04
Indiana	Franklin County	Franklin	47	Both	1997	30.54	26.72
Indiana	Franklin County	Franklin	47	Both	1998	30.41	26.38
Indiana	Franklin County	Franklin	47	Both	1999	30.56	26.48
Indiana	Franklin County	Franklin	47	Both	2000	30.63	26.1
Indiana	Franklin County	Franklin	47	Both	2001	30.3	25.48
Indiana	Franklin County	Franklin	47	Both	2002	30.84	25.37
Indiana	Franklin County	Franklin	47	Both	2003	29.39	24.13
Indiana	Franklin County	Franklin	47	Both	2004	28.54	23.18
Indiana	Franklin County	Franklin	47	Both	2005	27.98	22.35
Indiana	Franklin County	Franklin	47	Both	2006	27.32	21.77
Indiana	Franklin County	Franklin	47	Both	2007	26.68	21.34
Indiana	Franklin County	Franklin	47	Both	2008	25.73	20.21
Indiana	Franklin County	Franklin	47	Both	2009	25.69	19.95
Indiana	Franklin County	Franklin	47	Both	2010	25.34	19.63
Indiana	Franklin County	Franklin	47	Both	2011	26.24	20.39
Indiana	Franklin County	Franklin	47	Both	2012	25.42	19.46
Indiana	Fulton County	Fulton	49	Both	1996	32.76	29.3
Indiana	Fulton County	Fulton	49	Both	1997	32.76	28.99
Indiana	Fulton County	Fulton	49	Both	1998	32.78	28.71
Indiana	Fulton County	Fulton	49	Both	1999	32.61	27.94
Indiana	Fulton County	Fulton	49	Both	2000	32.54	27.53
Indiana	Fulton County	Fulton	49	Both	2001	32.1	27.24
Indiana	Fulton County	Fulton	49	Both	2002	32.34	27.35
Indiana	Fulton County	Fulton	49	Both	2003	30.72	25.62
Indiana	Fulton County	Fulton	49	Both	2004	29.95	25.03
Indiana	Fulton County	Fulton	49	Both	2005	29.17	24.24
Indiana	Fulton County	Fulton	49	Both	2006	28.94	23.87
Indiana	Fulton County	Fulton	49	Both	2007	28.32	22.76
Indiana	Fulton County	Fulton	49	Both	2008	26.29	21.14
Indiana	Fulton County	Fulton	49	Both	2009	25.75	20.79
Indiana	Fulton County	Fulton	49	Both	2010	26.12	20.79
Indiana	Fulton County	Fulton	49	Both	2011	27.36	21.51
Indiana	Fulton County	Fulton	49	Both	2012	26.54	20.53
Indiana	Gibson County	Gibson	51	Both	1996	30.03	26.41
Indiana	Gibson County	Gibson	51	Both	1997	30.05	26.13
Indiana	Gibson County	Gibson	51	Both	1998	29.97	25.85
Indiana	Gibson County	Gibson	51	Both	1999	29.74	25.2
Indiana	Gibson County	Gibson	51	Both	2000	29.85	25.29
Indiana	Gibson County	Gibson	51	Both	2001	29.4	24.92
Indiana	Gibson County	Gibson	51	Both	2002	28.96	24.84
Indiana	Gibson County	Gibson	51	Both	2003	28.29	23.74
Indiana	Gibson County	Gibson	51	Both	2004	28.84	24.44
Indiana	Gibson County	Gibson	51	Both	2005	29.01	24.43
Indiana	Gibson County	Gibson	51	Both	2006	29.26	24.22
Indiana	Gibson County	Gibson	51	Both	2007	29.59	24.12
Indiana	Gibson County	Gibson	51	Both	2008	27.73	22.33
Indiana	Gibson County	Gibson	51	Both	2009	26.16	21.08
Indiana	Gibson County	Gibson	51	Both	2010	25.07	19.71
Indiana	Gibson County	Gibson	51	Both	2011	25.55	20.5
Indiana	Gibson County	Gibson	51	Both	2012	24.8	19.61
Indiana	Grant County	Grant	53	Both	1996	30.83	26.93
Indiana	Grant County	Grant	53	Both	1997	30.8	26.67
Indiana	Grant County	Grant	53	Both	1998	30.81	26.42
Indiana	Grant County	Grant	53	Both	1999	31.35	25.94
Indiana	Grant County	Grant	53	Both	2000	30.96	25.1
Indiana	Grant County	Grant	53	Both	2001	30.19	24.39
Indiana	Grant County	Grant	53	Both	2002	30.65	24.81
Indiana	Grant County	Grant	53	Both	2003	30.07	24.38
Indiana	Grant County	Grant	53	Both	2004	29.58	24.09
Indiana	Grant County	Grant	53	Both	2005	29.28	23.73
Indiana	Grant County	Grant	53	Both	2006	29.23	24.08
Indiana	Grant County	Grant	53	Both	2007	29.18	23.55
Indiana	Grant County	Grant	53	Both	2008	28.4	22.16
Indiana	Grant County	Grant	53	Both	2009	28.02	21.92
Indiana	Grant County	Grant	53	Both	2010	28.02	21.72
Indiana	Grant County	Grant	53	Both	2011	27.63	21.71
Indiana	Grant County	Grant	53	Both	2012	26.83	20.75
Indiana	Greene County	Greene	55	Both	1996	29.43	25.87
Indiana	Greene County	Greene	55	Both	1997	29.49	25.7
Indiana	Greene County	Greene	55	Both	1998	29.58	25.57
Indiana	Greene County	Greene	55	Both	1999	30.25	25.87
Indiana	Greene County	Greene	55	Both	2000	30.53	25.84
Indiana	Greene County	Greene	55	Both	2001	30.68	25.69
Indiana	Greene County	Greene	55	Both	2002	31.53	25.79
Indiana	Greene County	Greene	55	Both	2003	30.81	24.89
Indiana	Greene County	Greene	55	Both	2004	30.7	24.79
Indiana	Greene County	Greene	55	Both	2005	31.06	25.12
Indiana	Greene County	Greene	55	Both	2006	31.47	25.55
Indiana	Greene County	Greene	55	Both	2007	31.65	25.95
Indiana	Greene County	Greene	55	Both	2008	30.15	24.8
Indiana	Greene County	Greene	55	Both	2009	30.05	24.05
Indiana	Greene County	Greene	55	Both	2010	28.67	22.45
Indiana	Greene County	Greene	55	Both	2011	28.54	22.08
Indiana	Greene County	Greene	55	Both	2012	27.75	21.11
Indiana	Hamilton County	Hamilton	57	Both	1996	20.41	16.17
Indiana	Hamilton County	Hamilton	57	Both	1997	20.3	15.9
Indiana	Hamilton County	Hamilton	57	Both	1998	20.22	15.64
Indiana	Hamilton County	Hamilton	57	Both	1999	20.32	15.27
Indiana	Hamilton County	Hamilton	57	Both	2000	19.87	14.93
Indiana	Hamilton County	Hamilton	57	Both	2001	19.68	14.62
Indiana	Hamilton County	Hamilton	57	Both	2002	19.88	14.65
Indiana	Hamilton County	Hamilton	57	Both	2003	18.89	13.75
Indiana	Hamilton County	Hamilton	57	Both	2004	17.91	13.19
Indiana	Hamilton County	Hamilton	57	Both	2005	18.21	13.11
Indiana	Hamilton County	Hamilton	57	Both	2006	17.76	12.61
Indiana	Hamilton County	Hamilton	57	Both	2007	17.73	12.32
Indiana	Hamilton County	Hamilton	57	Both	2008	16.38	11.26
Indiana	Hamilton County	Hamilton	57	Both	2009	16.29	11.25
Indiana	Hamilton County	Hamilton	57	Both	2010	15.51	10.34
Indiana	Hamilton County	Hamilton	57	Both	2011	14.85	10.03
Indiana	Hamilton County	Hamilton	57	Both	2012	14.33	9.51
Indiana	Hancock County	Hancock	59	Both	1996	27.01	22.93
Indiana	Hancock County	Hancock	59	Both	1997	27.01	22.75
Indiana	Hancock County	Hancock	59	Both	1998	27.03	22.58
Indiana	Hancock County	Hancock	59	Both	1999	26.37	22.23
Indiana	Hancock County	Hancock	59	Both	2000	25.53	21.42
Indiana	Hancock County	Hancock	59	Both	2001	25.61	21.25
Indiana	Hancock County	Hancock	59	Both	2002	26.65	21.66
Indiana	Hancock County	Hancock	59	Both	2003	25.64	20.35
Indiana	Hancock County	Hancock	59	Both	2004	26.08	20.6
Indiana	Hancock County	Hancock	59	Both	2005	26.62	20.62
Indiana	Hancock County	Hancock	59	Both	2006	26.38	20.23
Indiana	Hancock County	Hancock	59	Both	2007	25.5	19.41
Indiana	Hancock County	Hancock	59	Both	2008	24.98	19.02
Indiana	Hancock County	Hancock	59	Both	2009	24.25	18.37
Indiana	Hancock County	Hancock	59	Both	2010	24.4	18.17
Indiana	Hancock County	Hancock	59	Both	2011	24.44	18.47
Indiana	Hancock County	Hancock	59	Both	2012	23.69	17.64
Indiana	Harrison County	Harrison	61	Both	1996	28.86	25.33
Indiana	Harrison County	Harrison	61	Both	1997	28.82	25.05
Indiana	Harrison County	Harrison	61	Both	1998	28.8	24.79
Indiana	Harrison County	Harrison	61	Both	1999	28.78	24.56
Indiana	Harrison County	Harrison	61	Both	2000	29.06	24.49
Indiana	Harrison County	Harrison	61	Both	2001	29.55	25.1
Indiana	Harrison County	Harrison	61	Both	2002	28.95	24.19
Indiana	Harrison County	Harrison	61	Both	2003	28.53	23.65
Indiana	Harrison County	Harrison	61	Both	2004	28.69	23.73
Indiana	Harrison County	Harrison	61	Both	2005	28.11	23.28
Indiana	Harrison County	Harrison	61	Both	2006	27.01	22.08
Indiana	Harrison County	Harrison	61	Both	2007	27.04	21.97
Indiana	Harrison County	Harrison	61	Both	2008	24.68	19.54
Indiana	Harrison County	Harrison	61	Both	2009	24.14	18.79
Indiana	Harrison County	Harrison	61	Both	2010	24.5	18.78
Indiana	Harrison County	Harrison	61	Both	2011	26.82	21.4
Indiana	Harrison County	Harrison	61	Both	2012	26.03	20.47
Indiana	Hendricks County	Hendricks	63	Both	1996	26.09	22.66
Indiana	Hendricks County	Hendricks	63	Both	1997	26.24	22.61
Indiana	Hendricks County	Hendricks	63	Both	1998	26.44	22.58
Indiana	Hendricks County	Hendricks	63	Both	1999	27.34	23.58
Indiana	Hendricks County	Hendricks	63	Both	2000	26.68	22.56
Indiana	Hendricks County	Hendricks	63	Both	2001	26.33	21.82
Indiana	Hendricks County	Hendricks	63	Both	2002	25.98	21.25
Indiana	Hendricks County	Hendricks	63	Both	2003	24.48	19.43
Indiana	Hendricks County	Hendricks	63	Both	2004	23.79	18.65
Indiana	Hendricks County	Hendricks	63	Both	2005	23.99	18.6
Indiana	Hendricks County	Hendricks	63	Both	2006	23.91	18.38
Indiana	Hendricks County	Hendricks	63	Both	2007	23.79	18.08
Indiana	Hendricks County	Hendricks	63	Both	2008	22.32	16.68
Indiana	Hendricks County	Hendricks	63	Both	2009	22.2	16.46
Indiana	Hendricks County	Hendricks	63	Both	2010	21.54	15.68
Indiana	Hendricks County	Hendricks	63	Both	2011	20.95	15.54
Indiana	Hendricks County	Hendricks	63	Both	2012	20.28	14.79
Indiana	Henry County	Henry	65	Both	1996	30.89	26.84
Indiana	Henry County	Henry	65	Both	1997	30.97	26.68
Indiana	Henry County	Henry	65	Both	1998	31.07	26.54
Indiana	Henry County	Henry	65	Both	1999	31.77	26.93
Indiana	Henry County	Henry	65	Both	2000	31.29	26.64
Indiana	Henry County	Henry	65	Both	2001	30.68	25.83
Indiana	Henry County	Henry	65	Both	2002	31.09	25.9
Indiana	Henry County	Henry	65	Both	2003	30.14	24.81
Indiana	Henry County	Henry	65	Both	2004	29.58	24.2
Indiana	Henry County	Henry	65	Both	2005	30.48	24.76
Indiana	Henry County	Henry	65	Both	2006	30.66	24.83
Indiana	Henry County	Henry	65	Both	2007	30.31	24.35
Indiana	Henry County	Henry	65	Both	2008	29.38	23.29
Indiana	Henry County	Henry	65	Both	2009	29.49	23.4
Indiana	Henry County	Henry	65	Both	2010	29.18	22.59
Indiana	Henry County	Henry	65	Both	2011	29.49	23.5
Indiana	Henry County	Henry	65	Both	2012	28.64	22.5
Indiana	Howard County	Howard	67	Both	1996	29.98	26.25
Indiana	Howard County	Howard	67	Both	1997	29.89	25.87
Indiana	Howard County	Howard	67	Both	1998	29.79	25.5
Indiana	Howard County	Howard	67	Both	1999	29.65	24.59
Indiana	Howard County	Howard	67	Both	2000	29.19	23.61
Indiana	Howard County	Howard	67	Both	2001	29.11	23.43
Indiana	Howard County	Howard	67	Both	2002	29.25	23.47
Indiana	Howard County	Howard	67	Both	2003	28.37	22.58
Indiana	Howard County	Howard	67	Both	2004	27.33	22.15
Indiana	Howard County	Howard	67	Both	2005	27.04	22.15
Indiana	Howard County	Howard	67	Both	2006	27.17	22.18
Indiana	Howard County	Howard	67	Both	2007	27.52	22.35
Indiana	Howard County	Howard	67	Both	2008	27.49	21.75
Indiana	Howard County	Howard	67	Both	2009	27.1	21.34
Indiana	Howard County	Howard	67	Both	2010	27.65	21.15
Indiana	Howard County	Howard	67	Both	2011	26.37	20.21
Indiana	Howard County	Howard	67	Both	2012	25.56	19.31
Indiana	Huntington County	Huntington	69	Both	1996	28.64	25.16
Indiana	Huntington County	Huntington	69	Both	1997	28.64	24.92
Indiana	Huntington County	Huntington	69	Both	1998	28.67	24.7
Indiana	Huntington County	Huntington	69	Both	1999	28.53	24.12
Indiana	Huntington County	Huntington	69	Both	2000	28.92	24.08
Indiana	Huntington County	Huntington	69	Both	2001	29	24.34
Indiana	Huntington County	Huntington	69	Both	2002	29.54	24.39
Indiana	Huntington County	Huntington	69	Both	2003	29.5	24.31
Indiana	Huntington County	Huntington	69	Both	2004	29.16	23.85
Indiana	Huntington County	Huntington	69	Both	2005	28.69	23.35
Indiana	Huntington County	Huntington	69	Both	2006	28.22	22.75
Indiana	Huntington County	Huntington	69	Both	2007	27.36	22.57
Indiana	Huntington County	Huntington	69	Both	2008	26.44	21.33
Indiana	Huntington County	Huntington	69	Both	2009	26.26	21
Indiana	Huntington County	Huntington	69	Both	2010	26.24	20.52
Indiana	Huntington County	Huntington	69	Both	2011	27.24	20.84
Indiana	Huntington County	Huntington	69	Both	2012	26.43	19.92
Indiana	Jackson County	Jackson	71	Both	1996	32	29.05
Indiana	Jackson County	Jackson	71	Both	1997	31.96	28.65
Indiana	Jackson County	Jackson	71	Both	1998	31.89	28.27
Indiana	Jackson County	Jackson	71	Both	1999	32.5	28.21
Indiana	Jackson County	Jackson	71	Both	2000	32	27.64
Indiana	Jackson County	Jackson	71	Both	2001	31.51	27.38
Indiana	Jackson County	Jackson	71	Both	2002	31.39	27.21
Indiana	Jackson County	Jackson	71	Both	2003	30.19	25.68
Indiana	Jackson County	Jackson	71	Both	2004	28.93	24.57
Indiana	Jackson County	Jackson	71	Both	2005	29.51	24.81
Indiana	Jackson County	Jackson	71	Both	2006	29.6	24.33
Indiana	Jackson County	Jackson	71	Both	2007	29.24	23.73
Indiana	Jackson County	Jackson	71	Both	2008	28.03	22.56
Indiana	Jackson County	Jackson	71	Both	2009	27.97	22.5
Indiana	Jackson County	Jackson	71	Both	2010	27.24	21.45
Indiana	Jackson County	Jackson	71	Both	2011	26.62	21.24
Indiana	Jackson County	Jackson	71	Both	2012	25.82	20.31
Indiana	Jasper County	Jasper	73	Both	1996	29.11	25.73
Indiana	Jasper County	Jasper	73	Both	1997	29.11	25.5
Indiana	Jasper County	Jasper	73	Both	1998	29.15	25.28
Indiana	Jasper County	Jasper	73	Both	1999	29.73	25.15
Indiana	Jasper County	Jasper	73	Both	2000	30.02	24.61
Indiana	Jasper County	Jasper	73	Both	2001	29.81	24.47
Indiana	Jasper County	Jasper	73	Both	2002	30.43	24.15
Indiana	Jasper County	Jasper	73	Both	2003	30.02	23.49
Indiana	Jasper County	Jasper	73	Both	2004	28.78	22.69
Indiana	Jasper County	Jasper	73	Both	2005	28.63	22.53
Indiana	Jasper County	Jasper	73	Both	2006	28.11	21.78
Indiana	Jasper County	Jasper	73	Both	2007	27.69	21.46
Indiana	Jasper County	Jasper	73	Both	2008	26.62	20.64
Indiana	Jasper County	Jasper	73	Both	2009	27.35	20.77
Indiana	Jasper County	Jasper	73	Both	2010	26.62	20.19
Indiana	Jasper County	Jasper	73	Both	2011	27.01	20.87
Indiana	Jasper County	Jasper	73	Both	2012	26.22	19.95
Indiana	Jay County	Jay	75	Both	1996	31.02	27.91
Indiana	Jay County	Jay	75	Both	1997	31.03	27.64
Indiana	Jay County	Jay	75	Both	1998	31.05	27.39
Indiana	Jay County	Jay	75	Both	1999	31.37	27.4
Indiana	Jay County	Jay	75	Both	2000	31.53	27.33
Indiana	Jay County	Jay	75	Both	2001	30.67	26.33
Indiana	Jay County	Jay	75	Both	2002	32.03	27.14
Indiana	Jay County	Jay	75	Both	2003	31.25	25.85
Indiana	Jay County	Jay	75	Both	2004	29.88	24.6
Indiana	Jay County	Jay	75	Both	2005	28.87	23.54
Indiana	Jay County	Jay	75	Both	2006	29.31	23.74
Indiana	Jay County	Jay	75	Both	2007	29.01	23.49
Indiana	Jay County	Jay	75	Both	2008	27.98	22.21
Indiana	Jay County	Jay	75	Both	2009	29.7	23.72
Indiana	Jay County	Jay	75	Both	2010	30.05	23.91
Indiana	Jay County	Jay	75	Both	2011	30.16	24.78
Indiana	Jay County	Jay	75	Both	2012	29.29	23.74
Indiana	Jefferson County	Jefferson	77	Both	1996	28.91	25.39
Indiana	Jefferson County	Jefferson	77	Both	1997	28.85	25.07
Indiana	Jefferson County	Jefferson	77	Both	1998	28.79	24.78
Indiana	Jefferson County	Jefferson	77	Both	1999	29.2	24.86
Indiana	Jefferson County	Jefferson	77	Both	2000	29.52	25.07
Indiana	Jefferson County	Jefferson	77	Both	2001	30.48	25.72
Indiana	Jefferson County	Jefferson	77	Both	2002	31.51	26.26
Indiana	Jefferson County	Jefferson	77	Both	2003	31.17	25.52
Indiana	Jefferson County	Jefferson	77	Both	2004	30.83	25.35
Indiana	Jefferson County	Jefferson	77	Both	2005	30.21	24.28
Indiana	Jefferson County	Jefferson	77	Both	2006	29.34	23.91
Indiana	Jefferson County	Jefferson	77	Both	2007	29.7	23.94
Indiana	Jefferson County	Jefferson	77	Both	2008	29.01	23.48
Indiana	Jefferson County	Jefferson	77	Both	2009	28.08	22.8
Indiana	Jefferson County	Jefferson	77	Both	2010	29.32	23.6
Indiana	Jefferson County	Jefferson	77	Both	2011	27.37	22.02
Indiana	Jefferson County	Jefferson	77	Both	2012	26.55	21.06
Indiana	Jennings County	Jennings	79	Both	1996	31.81	28.9
Indiana	Jennings County	Jennings	79	Both	1997	31.89	28.72
Indiana	Jennings County	Jennings	79	Both	1998	31.94	28.54
Indiana	Jennings County	Jennings	79	Both	1999	32.64	28.85
Indiana	Jennings County	Jennings	79	Both	2000	32.59	28.8
Indiana	Jennings County	Jennings	79	Both	2001	32.22	28.64
Indiana	Jennings County	Jennings	79	Both	2002	32.65	28.65
Indiana	Jennings County	Jennings	79	Both	2003	31.75	27.38
Indiana	Jennings County	Jennings	79	Both	2004	31.05	27
Indiana	Jennings County	Jennings	79	Both	2005	31.14	26.44
Indiana	Jennings County	Jennings	79	Both	2006	31.83	27.07
Indiana	Jennings County	Jennings	79	Both	2007	32.09	26.61
Indiana	Jennings County	Jennings	79	Both	2008	31.48	26.03
Indiana	Jennings County	Jennings	79	Both	2009	30.86	25.76
Indiana	Jennings County	Jennings	79	Both	2010	30.35	24.81
Indiana	Jennings County	Jennings	79	Both	2011	28.78	23.79
Indiana	Jennings County	Jennings	79	Both	2012	27.94	22.77
Indiana	Johnson County	Johnson	81	Both	1996	27.35	24.28
Indiana	Johnson County	Johnson	81	Both	1997	27.32	24.01
Indiana	Johnson County	Johnson	81	Both	1998	27.31	23.75
Indiana	Johnson County	Johnson	81	Both	1999	28.13	23.79
Indiana	Johnson County	Johnson	81	Both	2000	28.01	23.53
Indiana	Johnson County	Johnson	81	Both	2001	28.28	23.65
Indiana	Johnson County	Johnson	81	Both	2002	29.07	23.94
Indiana	Johnson County	Johnson	81	Both	2003	28.32	23.25
Indiana	Johnson County	Johnson	81	Both	2004	27.45	22.78
Indiana	Johnson County	Johnson	81	Both	2005	26.99	22.12
Indiana	Johnson County	Johnson	81	Both	2006	26.52	21.42
Indiana	Johnson County	Johnson	81	Both	2007	25.87	20.51
Indiana	Johnson County	Johnson	81	Both	2008	24.13	18.99
Indiana	Johnson County	Johnson	81	Both	2009	24.68	19.4
Indiana	Johnson County	Johnson	81	Both	2010	24.32	18.98
Indiana	Johnson County	Johnson	81	Both	2011	24.35	19.3
Indiana	Johnson County	Johnson	81	Both	2012	23.6	18.41
Indiana	Knox County	Knox	83	Both	1996	29.85	26.34
Indiana	Knox County	Knox	83	Both	1997	29.81	26.11
Indiana	Knox County	Knox	83	Both	1998	29.78	25.89
Indiana	Knox County	Knox	83	Both	1999	29.88	25.72
Indiana	Knox County	Knox	83	Both	2000	30.29	25.77
Indiana	Knox County	Knox	83	Both	2001	29.87	25.34
Indiana	Knox County	Knox	83	Both	2002	30.59	26.28
Indiana	Knox County	Knox	83	Both	2003	29.83	25.06
Indiana	Knox County	Knox	83	Both	2004	30.16	25.39
Indiana	Knox County	Knox	83	Both	2005	29.9	24.81
Indiana	Knox County	Knox	83	Both	2006	30.67	24.78
Indiana	Knox County	Knox	83	Both	2007	30.2	24.01
Indiana	Knox County	Knox	83	Both	2008	29.54	23.42
Indiana	Knox County	Knox	83	Both	2009	29.04	22.79
Indiana	Knox County	Knox	83	Both	2010	28.32	22.3
Indiana	Knox County	Knox	83	Both	2011	27.88	22.49
Indiana	Knox County	Knox	83	Both	2012	27.08	21.54
Indiana	Kosciusko County	Kosciusko	85	Both	1996	29.46	25.6
Indiana	Kosciusko County	Kosciusko	85	Both	1997	29.57	25.45
Indiana	Kosciusko County	Kosciusko	85	Both	1998	29.66	25.3
Indiana	Kosciusko County	Kosciusko	85	Both	1999	29.03	24.28
Indiana	Kosciusko County	Kosciusko	85	Both	2000	29.37	24.52
Indiana	Kosciusko County	Kosciusko	85	Both	2001	29.09	24.41
Indiana	Kosciusko County	Kosciusko	85	Both	2002	29.51	24.87
Indiana	Kosciusko County	Kosciusko	85	Both	2003	28.31	23.53
Indiana	Kosciusko County	Kosciusko	85	Both	2004	28.3	23.34
Indiana	Kosciusko County	Kosciusko	85	Both	2005	27.56	22.43
Indiana	Kosciusko County	Kosciusko	85	Both	2006	27.6	22.26
Indiana	Kosciusko County	Kosciusko	85	Both	2007	26.76	21.18
Indiana	Kosciusko County	Kosciusko	85	Both	2008	25.63	20.41
Indiana	Kosciusko County	Kosciusko	85	Both	2009	25.1	20.1
Indiana	Kosciusko County	Kosciusko	85	Both	2010	25.84	20.34
Indiana	Kosciusko County	Kosciusko	85	Both	2011	25.66	19.83
Indiana	Kosciusko County	Kosciusko	85	Both	2012	24.83	18.9
Indiana	LaGrange County	LaGrange	87	Both	1996	32.73	28.55
Indiana	LaGrange County	LaGrange	87	Both	1997	32.78	28.37
Indiana	LaGrange County	LaGrange	87	Both	1998	32.83	28.19
Indiana	LaGrange County	LaGrange	87	Both	1999	32.21	27.81
Indiana	LaGrange County	LaGrange	87	Both	2000	32.4	27.47
Indiana	LaGrange County	LaGrange	87	Both	2001	32.28	27.6
Indiana	LaGrange County	LaGrange	87	Both	2002	32	27.45
Indiana	LaGrange County	LaGrange	87	Both	2003	31.17	26.61
Indiana	LaGrange County	LaGrange	87	Both	2004	30.58	25.82
Indiana	LaGrange County	LaGrange	87	Both	2005	30.08	25.31
Indiana	LaGrange County	LaGrange	87	Both	2006	29.05	23.86
Indiana	LaGrange County	LaGrange	87	Both	2007	29.66	23.89
Indiana	LaGrange County	LaGrange	87	Both	2008	27.39	22.03
Indiana	LaGrange County	LaGrange	87	Both	2009	27.23	22.25
Indiana	LaGrange County	LaGrange	87	Both	2010	27.23	21.85
Indiana	LaGrange County	LaGrange	87	Both	2011	28.21	22.99
Indiana	LaGrange County	LaGrange	87	Both	2012	27.37	21.99
Indiana	Lake County	Lake	89	Both	1996	29.71	24.43
Indiana	Lake County	Lake	89	Both	1997	29.58	23.95
Indiana	Lake County	Lake	89	Both	1998	29.48	23.5
Indiana	Lake County	Lake	89	Both	1999	29.95	23.38
Indiana	Lake County	Lake	89	Both	2000	30.11	23.12
Indiana	Lake County	Lake	89	Both	2001	30.45	23.4
Indiana	Lake County	Lake	89	Both	2002	30.03	23.02
Indiana	Lake County	Lake	89	Both	2003	30.23	22.46
Indiana	Lake County	Lake	89	Both	2004	29.22	21.68
Indiana	Lake County	Lake	89	Both	2005	29.17	21.21
Indiana	Lake County	Lake	89	Both	2006	29.78	21.51
Indiana	Lake County	Lake	89	Both	2007	30.33	22.03
Indiana	Lake County	Lake	89	Both	2008	28.7	20.7
Indiana	Lake County	Lake	89	Both	2009	28.66	20.44
Indiana	Lake County	Lake	89	Both	2010	28.2	20.11
Indiana	Lake County	Lake	89	Both	2011	27.06	19.53
Indiana	Lake County	Lake	89	Both	2012	26.22	18.61
Indiana	LaPorte County	LaPorte	91	Both	1996	31.23	27.68
Indiana	LaPorte County	LaPorte	91	Both	1997	31.11	27.34
Indiana	LaPorte County	LaPorte	91	Both	1998	31.05	27.01
Indiana	LaPorte County	LaPorte	91	Both	1999	31.39	26.45
Indiana	LaPorte County	LaPorte	91	Both	2000	30.71	25.27
Indiana	LaPorte County	LaPorte	91	Both	2001	30.82	25.4
Indiana	LaPorte County	LaPorte	91	Both	2002	31.64	25.25
Indiana	LaPorte County	LaPorte	91	Both	2003	30.52	24.05
Indiana	LaPorte County	LaPorte	91	Both	2004	29.56	23.52
Indiana	LaPorte County	LaPorte	91	Both	2005	29.32	23.09
Indiana	LaPorte County	LaPorte	91	Both	2006	28.88	22.19
Indiana	LaPorte County	LaPorte	91	Both	2007	28.98	22.23
Indiana	LaPorte County	LaPorte	91	Both	2008	28.03	21.31
Indiana	LaPorte County	LaPorte	91	Both	2009	28.51	21.35
Indiana	LaPorte County	LaPorte	91	Both	2010	29.3	21.98
Indiana	LaPorte County	LaPorte	91	Both	2011	29.58	22.45
Indiana	LaPorte County	LaPorte	91	Both	2012	28.75	21.48
Indiana	Lawrence County	Lawrence	93	Both	1996	31.85	28.17
Indiana	Lawrence County	Lawrence	93	Both	1997	31.84	27.95
Indiana	Lawrence County	Lawrence	93	Both	1998	31.96	27.76
Indiana	Lawrence County	Lawrence	93	Both	1999	32.89	28.23
Indiana	Lawrence County	Lawrence	93	Both	2000	32.48	27.64
Indiana	Lawrence County	Lawrence	93	Both	2001	32.7	27.7
Indiana	Lawrence County	Lawrence	93	Both	2002	33.27	27.39
Indiana	Lawrence County	Lawrence	93	Both	2003	32.31	26
Indiana	Lawrence County	Lawrence	93	Both	2004	31.1	25.06
Indiana	Lawrence County	Lawrence	93	Both	2005	31.3	25.35
Indiana	Lawrence County	Lawrence	93	Both	2006	30.52	24.73
Indiana	Lawrence County	Lawrence	93	Both	2007	30.84	24.69
Indiana	Lawrence County	Lawrence	93	Both	2008	29.47	23.71
Indiana	Lawrence County	Lawrence	93	Both	2009	28.39	22.84
Indiana	Lawrence County	Lawrence	93	Both	2010	28.05	21.87
Indiana	Lawrence County	Lawrence	93	Both	2011	27.46	21.71
Indiana	Lawrence County	Lawrence	93	Both	2012	26.68	20.76
Indiana	Madison County	Madison	95	Both	1996	31.5	27.64
Indiana	Madison County	Madison	95	Both	1997	31.45	27.27
Indiana	Madison County	Madison	95	Both	1998	31.44	26.92
Indiana	Madison County	Madison	95	Both	1999	30.9	25.42
Indiana	Madison County	Madison	95	Both	2000	30.2	25.21
Indiana	Madison County	Madison	95	Both	2001	30.41	25.23
Indiana	Madison County	Madison	95	Both	2002	30.73	25.45
Indiana	Madison County	Madison	95	Both	2003	30.16	24.87
Indiana	Madison County	Madison	95	Both	2004	30.26	25.03
Indiana	Madison County	Madison	95	Both	2005	31.25	25.03
Indiana	Madison County	Madison	95	Both	2006	30.85	24.46
Indiana	Madison County	Madison	95	Both	2007	30.57	24.11
Indiana	Madison County	Madison	95	Both	2008	29.93	23.04
Indiana	Madison County	Madison	95	Both	2009	29.11	22.65
Indiana	Madison County	Madison	95	Both	2010	28.43	21.87
Indiana	Madison County	Madison	95	Both	2011	28.53	22.25
Indiana	Madison County	Madison	95	Both	2012	27.68	21.29
Indiana	Marion County	Marion	97	Both	1996	29.3	24.63
Indiana	Marion County	Marion	97	Both	1997	29.45	24.45
Indiana	Marion County	Marion	97	Both	1998	29.61	24.28
Indiana	Marion County	Marion	97	Both	1999	30.25	24.84
Indiana	Marion County	Marion	97	Both	2000	29.66	24.66
Indiana	Marion County	Marion	97	Both	2001	30.12	24.84
Indiana	Marion County	Marion	97	Both	2002	30	24.42
Indiana	Marion County	Marion	97	Both	2003	29.17	22.92
Indiana	Marion County	Marion	97	Both	2004	28.6	22.08
Indiana	Marion County	Marion	97	Both	2005	28.51	21.53
Indiana	Marion County	Marion	97	Both	2006	28.84	21.8
Indiana	Marion County	Marion	97	Both	2007	29.26	21.76
Indiana	Marion County	Marion	97	Both	2008	28.52	21.03
Indiana	Marion County	Marion	97	Both	2009	28.73	21.31
Indiana	Marion County	Marion	97	Both	2010	28.24	20.57
Indiana	Marion County	Marion	97	Both	2011	26.55	19.61
Indiana	Marion County	Marion	97	Both	2012	25.73	18.7
Indiana	Marshall County	Marshall	99	Both	1996	29.53	25.6
Indiana	Marshall County	Marshall	99	Both	1997	29.52	25.28
Indiana	Marshall County	Marshall	99	Both	1998	29.51	24.98
Indiana	Marshall County	Marshall	99	Both	1999	29.15	24.04
Indiana	Marshall County	Marshall	99	Both	2000	28.59	23.24
Indiana	Marshall County	Marshall	99	Both	2001	28.83	23.74
Indiana	Marshall County	Marshall	99	Both	2002	28.28	23.35
Indiana	Marshall County	Marshall	99	Both	2003	27.04	21.92
Indiana	Marshall County	Marshall	99	Both	2004	27.25	21.85
Indiana	Marshall County	Marshall	99	Both	2005	26.47	21.1
Indiana	Marshall County	Marshall	99	Both	2006	26.09	20.32
Indiana	Marshall County	Marshall	99	Both	2007	26.23	19.99
Indiana	Marshall County	Marshall	99	Both	2008	25.24	19.6
Indiana	Marshall County	Marshall	99	Both	2009	24.21	19.22
Indiana	Marshall County	Marshall	99	Both	2010	25.05	19.64
Indiana	Marshall County	Marshall	99	Both	2011	25.44	19.74
Indiana	Marshall County	Marshall	99	Both	2012	24.64	18.83
Indiana	Martin County	Martin	101	Both	1996	31.48	28.03
Indiana	Martin County	Martin	101	Both	1997	31.41	27.75
Indiana	Martin County	Martin	101	Both	1998	31.46	27.5
Indiana	Martin County	Martin	101	Both	1999	32.02	27.56
Indiana	Martin County	Martin	101	Both	2000	31.59	26.88
Indiana	Martin County	Martin	101	Both	2001	31.59	26.58
Indiana	Martin County	Martin	101	Both	2002	31.64	26.2
Indiana	Martin County	Martin	101	Both	2003	30.58	25.18
Indiana	Martin County	Martin	101	Both	2004	29.68	24.56
Indiana	Martin County	Martin	101	Both	2005	30.3	24.81
Indiana	Martin County	Martin	101	Both	2006	30.34	24.73
Indiana	Martin County	Martin	101	Both	2007	30.67	24.75
Indiana	Martin County	Martin	101	Both	2008	29.32	23.65
Indiana	Martin County	Martin	101	Both	2009	29.4	23.24
Indiana	Martin County	Martin	101	Both	2010	28.13	21.85
Indiana	Martin County	Martin	101	Both	2011	28.24	22.28
Indiana	Martin County	Martin	101	Both	2012	27.4	21.31
Indiana	Miami County	Miami	103	Both	1996	31.72	27.99
Indiana	Miami County	Miami	103	Both	1997	31.74	27.81
Indiana	Miami County	Miami	103	Both	1998	31.79	27.66
Indiana	Miami County	Miami	103	Both	1999	32.53	27.19
Indiana	Miami County	Miami	103	Both	2000	32.92	26.99
Indiana	Miami County	Miami	103	Both	2001	32.74	27.01
Indiana	Miami County	Miami	103	Both	2002	33.46	27.52
Indiana	Miami County	Miami	103	Both	2003	32.55	26.73
Indiana	Miami County	Miami	103	Both	2004	31.18	26.2
Indiana	Miami County	Miami	103	Both	2005	30.18	25.4
Indiana	Miami County	Miami	103	Both	2006	30.31	25.52
Indiana	Miami County	Miami	103	Both	2007	29.87	24.65
Indiana	Miami County	Miami	103	Both	2008	29.68	24.16
Indiana	Miami County	Miami	103	Both	2009	29.98	24.3
Indiana	Miami County	Miami	103	Both	2010	31.05	24.63
Indiana	Miami County	Miami	103	Both	2011	31.05	24.47
Indiana	Miami County	Miami	103	Both	2012	30.2	23.44
Indiana	Monroe County	Monroe	105	Both	1996	22.85	18.06
Indiana	Monroe County	Monroe	105	Both	1997	22.84	17.9
Indiana	Monroe County	Monroe	105	Both	1998	22.89	17.76
Indiana	Monroe County	Monroe	105	Both	1999	23.99	18.37
Indiana	Monroe County	Monroe	105	Both	2000	24.04	17.97
Indiana	Monroe County	Monroe	105	Both	2001	23.7	17.5
Indiana	Monroe County	Monroe	105	Both	2002	23.58	17.26
Indiana	Monroe County	Monroe	105	Both	2003	22.34	15.83
Indiana	Monroe County	Monroe	105	Both	2004	21.94	15.4
Indiana	Monroe County	Monroe	105	Both	2005	21.83	15.28
Indiana	Monroe County	Monroe	105	Both	2006	22.09	15.52
Indiana	Monroe County	Monroe	105	Both	2007	22.21	15.64
Indiana	Monroe County	Monroe	105	Both	2008	20.91	14.92
Indiana	Monroe County	Monroe	105	Both	2009	20.19	14.46
Indiana	Monroe County	Monroe	105	Both	2010	19.09	13.48
Indiana	Monroe County	Monroe	105	Both	2011	17.89	12.36
Indiana	Monroe County	Monroe	105	Both	2012	17.3	11.75
Indiana	Montgomery County	Montgomery	107	Both	1996	28.7	25.5
Indiana	Montgomery County	Montgomery	107	Both	1997	28.67	25.2
Indiana	Montgomery County	Montgomery	107	Both	1998	28.64	24.94
Indiana	Montgomery County	Montgomery	107	Both	1999	29.67	25.64
Indiana	Montgomery County	Montgomery	107	Both	2000	30.03	25.31
Indiana	Montgomery County	Montgomery	107	Both	2001	30.23	25.28
Indiana	Montgomery County	Montgomery	107	Both	2002	30.98	25.8
Indiana	Montgomery County	Montgomery	107	Both	2003	29.84	24.46
Indiana	Montgomery County	Montgomery	107	Both	2004	28.64	23.29
Indiana	Montgomery County	Montgomery	107	Both	2005	28.27	23.21
Indiana	Montgomery County	Montgomery	107	Both	2006	27.76	22.48
Indiana	Montgomery County	Montgomery	107	Both	2007	27.36	21.81
Indiana	Montgomery County	Montgomery	107	Both	2008	26.97	21.26
Indiana	Montgomery County	Montgomery	107	Both	2009	26.83	21.21
Indiana	Montgomery County	Montgomery	107	Both	2010	26.9	20.71
Indiana	Montgomery County	Montgomery	107	Both	2011	25.69	20.26
Indiana	Montgomery County	Montgomery	107	Both	2012	24.94	19.36
Indiana	Morgan County	Morgan	109	Both	1996	31.2	27.89
Indiana	Morgan County	Morgan	109	Both	1997	31.25	27.66
Indiana	Morgan County	Morgan	109	Both	1998	31.36	27.47
Indiana	Morgan County	Morgan	109	Both	1999	32.15	27.95
Indiana	Morgan County	Morgan	109	Both	2000	32.16	27.36
Indiana	Morgan County	Morgan	109	Both	2001	32.19	27.02
Indiana	Morgan County	Morgan	109	Both	2002	31.79	26.73
Indiana	Morgan County	Morgan	109	Both	2003	30.22	24.7
Indiana	Morgan County	Morgan	109	Both	2004	29.74	24.15
Indiana	Morgan County	Morgan	109	Both	2005	29.24	23.56
Indiana	Morgan County	Morgan	109	Both	2006	29.52	23.45
Indiana	Morgan County	Morgan	109	Both	2007	29.77	23.54
Indiana	Morgan County	Morgan	109	Both	2008	28.8	22.87
Indiana	Morgan County	Morgan	109	Both	2009	28.39	22.49
Indiana	Morgan County	Morgan	109	Both	2010	28.74	22.65
Indiana	Morgan County	Morgan	109	Both	2011	28.83	22.69
Indiana	Morgan County	Morgan	109	Both	2012	27.99	21.7
Indiana	Newton County	Newton	111	Both	1996	30.4	26.16
Indiana	Newton County	Newton	111	Both	1997	30.33	25.88
Indiana	Newton County	Newton	111	Both	1998	30.33	25.62
Indiana	Newton County	Newton	111	Both	1999	30.71	25.84
Indiana	Newton County	Newton	111	Both	2000	31.1	25.62
Indiana	Newton County	Newton	111	Both	2001	30.88	25.8
Indiana	Newton County	Newton	111	Both	2002	30.23	25.05
Indiana	Newton County	Newton	111	Both	2003	30.25	24.67
Indiana	Newton County	Newton	111	Both	2004	29.3	23.77
Indiana	Newton County	Newton	111	Both	2005	28.97	23.45
Indiana	Newton County	Newton	111	Both	2006	29.36	23.05
Indiana	Newton County	Newton	111	Both	2007	30.17	23.85
Indiana	Newton County	Newton	111	Both	2008	27.99	22.01
Indiana	Newton County	Newton	111	Both	2009	30.46	24.03
Indiana	Newton County	Newton	111	Both	2010	30.15	23.49
Indiana	Newton County	Newton	111	Both	2011	30.45	23.86
Indiana	Newton County	Newton	111	Both	2012	29.56	22.79
Indiana	Noble County	Noble	113	Both	1996	31.06	27.58
Indiana	Noble County	Noble	113	Both	1997	30.95	27.12
Indiana	Noble County	Noble	113	Both	1998	30.82	26.68
Indiana	Noble County	Noble	113	Both	1999	30.26	25.88
Indiana	Noble County	Noble	113	Both	2000	29.68	24.7
Indiana	Noble County	Noble	113	Both	2001	29.05	24.26
Indiana	Noble County	Noble	113	Both	2002	28.62	23.79
Indiana	Noble County	Noble	113	Both	2003	28.26	22.97
Indiana	Noble County	Noble	113	Both	2004	28.24	22.67
Indiana	Noble County	Noble	113	Both	2005	27.71	22.39
Indiana	Noble County	Noble	113	Both	2006	27.86	22.41
Indiana	Noble County	Noble	113	Both	2007	28.93	22.79
Indiana	Noble County	Noble	113	Both	2008	26.93	21.16
Indiana	Noble County	Noble	113	Both	2009	26.25	20.62
Indiana	Noble County	Noble	113	Both	2010	26.69	20.51
Indiana	Noble County	Noble	113	Both	2011	26.44	20.48
Indiana	Noble County	Noble	113	Both	2012	25.65	19.57
Indiana	Ohio County	Ohio	115	Both	1996	27.74	24.03
Indiana	Ohio County	Ohio	115	Both	1997	27.65	23.71
Indiana	Ohio County	Ohio	115	Both	1998	27.6	23.41
Indiana	Ohio County	Ohio	115	Both	1999	27.82	23.48
Indiana	Ohio County	Ohio	115	Both	2000	27.63	22.76
Indiana	Ohio County	Ohio	115	Both	2001	27.82	22.69
Indiana	Ohio County	Ohio	115	Both	2002	27.85	23.04
Indiana	Ohio County	Ohio	115	Both	2003	27.56	22.62
Indiana	Ohio County	Ohio	115	Both	2004	27.59	22.61
Indiana	Ohio County	Ohio	115	Both	2005	27.91	22.6
Indiana	Ohio County	Ohio	115	Both	2006	28.07	23.21
Indiana	Ohio County	Ohio	115	Both	2007	28.57	23.3
Indiana	Ohio County	Ohio	115	Both	2008	27.4	22.19
Indiana	Ohio County	Ohio	115	Both	2009	26.67	21.5
Indiana	Ohio County	Ohio	115	Both	2010	26.11	21.06
Indiana	Ohio County	Ohio	115	Both	2011	25.8	20.51
Indiana	Ohio County	Ohio	115	Both	2012	25.04	19.59
Indiana	Orange County	Orange	117	Both	1996	32.14	28.83
Indiana	Orange County	Orange	117	Both	1997	32.06	28.54
Indiana	Orange County	Orange	117	Both	1998	32.07	28.26
Indiana	Orange County	Orange	117	Both	1999	32.9	28.55
Indiana	Orange County	Orange	117	Both	2000	32.18	27.73
Indiana	Orange County	Orange	117	Both	2001	32.95	28.4
Indiana	Orange County	Orange	117	Both	2002	33.46	28.28
Indiana	Orange County	Orange	117	Both	2003	32.13	26.72
Indiana	Orange County	Orange	117	Both	2004	31.25	25.91
Indiana	Orange County	Orange	117	Both	2005	31.86	26.24
Indiana	Orange County	Orange	117	Both	2006	31.13	25.5
Indiana	Orange County	Orange	117	Both	2007	31.24	25.11
Indiana	Orange County	Orange	117	Both	2008	29.7	23.77
Indiana	Orange County	Orange	117	Both	2009	29.03	23.2
Indiana	Orange County	Orange	117	Both	2010	27.77	21.42
Indiana	Orange County	Orange	117	Both	2011	26.65	20.73
Indiana	Orange County	Orange	117	Both	2012	25.85	19.8
Indiana	Owen County	Owen	119	Both	1996	30.73	27.15
Indiana	Owen County	Owen	119	Both	1997	30.65	26.79
Indiana	Owen County	Owen	119	Both	1998	30.65	26.49
Indiana	Owen County	Owen	119	Both	1999	31.47	26.81
Indiana	Owen County	Owen	119	Both	2000	32.49	26.9
Indiana	Owen County	Owen	119	Both	2001	33.31	27.37
Indiana	Owen County	Owen	119	Both	2002	33.82	27.47
Indiana	Owen County	Owen	119	Both	2003	33.05	26.41
Indiana	Owen County	Owen	119	Both	2004	32.83	26.16
Indiana	Owen County	Owen	119	Both	2005	32.71	26.24
Indiana	Owen County	Owen	119	Both	2006	31.96	26.14
Indiana	Owen County	Owen	119	Both	2007	32.61	26.81
Indiana	Owen County	Owen	119	Both	2008	31.16	25.68
Indiana	Owen County	Owen	119	Both	2009	30.4	24.92
Indiana	Owen County	Owen	119	Both	2010	29.06	23.18
Indiana	Owen County	Owen	119	Both	2011	29.41	22.71
Indiana	Owen County	Owen	119	Both	2012	28.55	21.7
Indiana	Parke County	Parke	121	Both	1996	30.38	27.03
Indiana	Parke County	Parke	121	Both	1997	30.3	26.7
Indiana	Parke County	Parke	121	Both	1998	30.26	26.43
Indiana	Parke County	Parke	121	Both	1999	30.31	26.26
Indiana	Parke County	Parke	121	Both	2000	31.22	26.69
Indiana	Parke County	Parke	121	Both	2001	32.72	27.89
Indiana	Parke County	Parke	121	Both	2002	33.39	28.19
Indiana	Parke County	Parke	121	Both	2003	32.54	26.98
Indiana	Parke County	Parke	121	Both	2004	31.96	26.25
Indiana	Parke County	Parke	121	Both	2005	32.46	26.6
Indiana	Parke County	Parke	121	Both	2006	32.22	26.26
Indiana	Parke County	Parke	121	Both	2007	32.23	26.45
Indiana	Parke County	Parke	121	Both	2008	30.77	25.1
Indiana	Parke County	Parke	121	Both	2009	31.23	25.25
Indiana	Parke County	Parke	121	Both	2010	29.17	23.04
Indiana	Parke County	Parke	121	Both	2011	28.37	22.23
Indiana	Parke County	Parke	121	Both	2012	27.57	21.27
Indiana	Perry County	Perry	123	Both	1996	33.23	30.04
Indiana	Perry County	Perry	123	Both	1997	33.26	29.76
Indiana	Perry County	Perry	123	Both	1998	33.21	29.51
Indiana	Perry County	Perry	123	Both	1999	33.26	29.35
Indiana	Perry County	Perry	123	Both	2000	32.16	28.15
Indiana	Perry County	Perry	123	Both	2001	32.55	28.3
Indiana	Perry County	Perry	123	Both	2002	32.79	28.22
Indiana	Perry County	Perry	123	Both	2003	31.6	26.9
Indiana	Perry County	Perry	123	Both	2004	31.25	26.75
Indiana	Perry County	Perry	123	Both	2005	31.51	26.55
Indiana	Perry County	Perry	123	Both	2006	30.56	25.75
Indiana	Perry County	Perry	123	Both	2007	30.42	25.27
Indiana	Perry County	Perry	123	Both	2008	29.03	23.51
Indiana	Perry County	Perry	123	Both	2009	28.31	22.55
Indiana	Perry County	Perry	123	Both	2010	27.99	22.09
Indiana	Perry County	Perry	123	Both	2011	29.76	24.1
Indiana	Perry County	Perry	123	Both	2012	28.95	23.1
Indiana	Pike County	Pike	125	Both	1996	30.73	27.32
Indiana	Pike County	Pike	125	Both	1997	30.83	27.21
Indiana	Pike County	Pike	125	Both	1998	30.93	27.14
Indiana	Pike County	Pike	125	Both	1999	30.71	26.7
Indiana	Pike County	Pike	125	Both	2000	30.79	26.82
Indiana	Pike County	Pike	125	Both	2001	29.87	25.96
Indiana	Pike County	Pike	125	Both	2002	29.69	25.87
Indiana	Pike County	Pike	125	Both	2003	29.04	24.79
Indiana	Pike County	Pike	125	Both	2004	28.88	24.65
Indiana	Pike County	Pike	125	Both	2005	28.95	24.02
Indiana	Pike County	Pike	125	Both	2006	28.96	23.61
Indiana	Pike County	Pike	125	Both	2007	28.89	23.11
Indiana	Pike County	Pike	125	Both	2008	28.26	22.31
Indiana	Pike County	Pike	125	Both	2009	26.77	21.01
Indiana	Pike County	Pike	125	Both	2010	26.41	20.53
Indiana	Pike County	Pike	125	Both	2011	27.02	21.66
Indiana	Pike County	Pike	125	Both	2012	26.22	20.7
Indiana	Porter County	Porter	127	Both	1996	29.47	25.76
Indiana	Porter County	Porter	127	Both	1997	29.36	25.37
Indiana	Porter County	Porter	127	Both	1998	29.31	25.02
Indiana	Porter County	Porter	127	Both	1999	29.54	24.37
Indiana	Porter County	Porter	127	Both	2000	29.71	23.97
Indiana	Porter County	Porter	127	Both	2001	29.89	24.29
Indiana	Porter County	Porter	127	Both	2002	29.7	23.47
Indiana	Porter County	Porter	127	Both	2003	29.39	22.68
Indiana	Porter County	Porter	127	Both	2004	27.88	21.93
Indiana	Porter County	Porter	127	Both	2005	27.14	21.27
Indiana	Porter County	Porter	127	Both	2006	26.81	20.51
Indiana	Porter County	Porter	127	Both	2007	25.89	19.89
Indiana	Porter County	Porter	127	Both	2008	24.74	19.14
Indiana	Porter County	Porter	127	Both	2009	24.88	19.15
Indiana	Porter County	Porter	127	Both	2010	25.25	19.33
Indiana	Porter County	Porter	127	Both	2011	24.86	18.86
Indiana	Porter County	Porter	127	Both	2012	24.09	17.98
Indiana	Posey County	Posey	129	Both	1996	28.03	24.6
Indiana	Posey County	Posey	129	Both	1997	28.01	24.31
Indiana	Posey County	Posey	129	Both	1998	27.99	24.04
Indiana	Posey County	Posey	129	Both	1999	28.08	23.56
Indiana	Posey County	Posey	129	Both	2000	28.23	23.51
Indiana	Posey County	Posey	129	Both	2001	28.3	23.48
Indiana	Posey County	Posey	129	Both	2002	28.54	23.79
Indiana	Posey County	Posey	129	Both	2003	27.59	22.85
Indiana	Posey County	Posey	129	Both	2004	28.2	23.63
Indiana	Posey County	Posey	129	Both	2005	27.66	22.93
Indiana	Posey County	Posey	129	Both	2006	27.22	22.42
Indiana	Posey County	Posey	129	Both	2007	26.99	21.87
Indiana	Posey County	Posey	129	Both	2008	24.78	19.71
Indiana	Posey County	Posey	129	Both	2009	22.86	18.07
Indiana	Posey County	Posey	129	Both	2010	22.89	17.77
Indiana	Posey County	Posey	129	Both	2011	23.8	18.48
Indiana	Posey County	Posey	129	Both	2012	23.08	17.64
Indiana	Pulaski County	Pulaski	131	Both	1996	30.45	27.03
Indiana	Pulaski County	Pulaski	131	Both	1997	30.55	26.81
Indiana	Pulaski County	Pulaski	131	Both	1998	30.61	26.65
Indiana	Pulaski County	Pulaski	131	Both	1999	31.14	26.31
Indiana	Pulaski County	Pulaski	131	Both	2000	31.35	26.14
Indiana	Pulaski County	Pulaski	131	Both	2001	31	25.95
Indiana	Pulaski County	Pulaski	131	Both	2002	30.9	25.57
Indiana	Pulaski County	Pulaski	131	Both	2003	29.56	24.08
Indiana	Pulaski County	Pulaski	131	Both	2004	28.77	23.22
Indiana	Pulaski County	Pulaski	131	Both	2005	27.99	22.58
Indiana	Pulaski County	Pulaski	131	Both	2006	27.45	21.72
Indiana	Pulaski County	Pulaski	131	Both	2007	27.23	21.33
Indiana	Pulaski County	Pulaski	131	Both	2008	26.32	20.5
Indiana	Pulaski County	Pulaski	131	Both	2009	24.95	19.49
Indiana	Pulaski County	Pulaski	131	Both	2010	26.21	20.27
Indiana	Pulaski County	Pulaski	131	Both	2011	26.79	20.76
Indiana	Pulaski County	Pulaski	131	Both	2012	25.99	19.82
Indiana	Putnam County	Putnam	133	Both	1996	29.78	26.59
Indiana	Putnam County	Putnam	133	Both	1997	29.72	26.22
Indiana	Putnam County	Putnam	133	Both	1998	29.69	25.9
Indiana	Putnam County	Putnam	133	Both	1999	30.18	25.94
Indiana	Putnam County	Putnam	133	Both	2000	31.03	26.09
Indiana	Putnam County	Putnam	133	Both	2001	32.17	26.41
Indiana	Putnam County	Putnam	133	Both	2002	32.24	26.19
Indiana	Putnam County	Putnam	133	Both	2003	30.96	24.72
Indiana	Putnam County	Putnam	133	Both	2004	30.44	24.1
Indiana	Putnam County	Putnam	133	Both	2005	29.98	23.76
Indiana	Putnam County	Putnam	133	Both	2006	28.65	23.21
Indiana	Putnam County	Putnam	133	Both	2007	28.48	23.03
Indiana	Putnam County	Putnam	133	Both	2008	26.99	21.68
Indiana	Putnam County	Putnam	133	Both	2009	27.67	22.2
Indiana	Putnam County	Putnam	133	Both	2010	27.51	21.59
Indiana	Putnam County	Putnam	133	Both	2011	27.61	21.27
Indiana	Putnam County	Putnam	133	Both	2012	26.78	20.35
Indiana	Randolph County	Randolph	135	Both	1996	31.24	27.74
Indiana	Randolph County	Randolph	135	Both	1997	31.26	27.44
Indiana	Randolph County	Randolph	135	Both	1998	31.24	27.17
Indiana	Randolph County	Randolph	135	Both	1999	31.62	27.29
Indiana	Randolph County	Randolph	135	Both	2000	31.3	27.01
Indiana	Randolph County	Randolph	135	Both	2001	30.83	26.1
Indiana	Randolph County	Randolph	135	Both	2002	31.49	26.66
Indiana	Randolph County	Randolph	135	Both	2003	31.23	25.34
Indiana	Randolph County	Randolph	135	Both	2004	30.06	24.42
Indiana	Randolph County	Randolph	135	Both	2005	30.06	24.17
Indiana	Randolph County	Randolph	135	Both	2006	29.65	24.01
Indiana	Randolph County	Randolph	135	Both	2007	29.5	23.53
Indiana	Randolph County	Randolph	135	Both	2008	28.55	22.82
Indiana	Randolph County	Randolph	135	Both	2009	27.82	22.22
Indiana	Randolph County	Randolph	135	Both	2010	27.47	21.62
Indiana	Randolph County	Randolph	135	Both	2011	28.12	22.82
Indiana	Randolph County	Randolph	135	Both	2012	27.32	21.84
Indiana	Ripley County	Ripley	137	Both	1996	29.49	26.05
Indiana	Ripley County	Ripley	137	Both	1997	29.53	25.84
Indiana	Ripley County	Ripley	137	Both	1998	29.69	25.67
Indiana	Ripley County	Ripley	137	Both	1999	30.19	26.02
Indiana	Ripley County	Ripley	137	Both	2000	30.4	25.82
Indiana	Ripley County	Ripley	137	Both	2001	30.26	25.62
Indiana	Ripley County	Ripley	137	Both	2002	30.21	25.7
Indiana	Ripley County	Ripley	137	Both	2003	29.23	24.6
Indiana	Ripley County	Ripley	137	Both	2004	28.83	24.1
Indiana	Ripley County	Ripley	137	Both	2005	28.56	23.33
Indiana	Ripley County	Ripley	137	Both	2006	28.44	23.58
Indiana	Ripley County	Ripley	137	Both	2007	28.74	23.86
Indiana	Ripley County	Ripley	137	Both	2008	27.82	22.83
Indiana	Ripley County	Ripley	137	Both	2009	27.03	22.1
Indiana	Ripley County	Ripley	137	Both	2010	26.65	21.96
Indiana	Ripley County	Ripley	137	Both	2011	25.08	20.14
Indiana	Ripley County	Ripley	137	Both	2012	24.36	19.27
Indiana	Rush County	Rush	139	Both	1996	31.31	27.71
Indiana	Rush County	Rush	139	Both	1997	31.3	27.47
Indiana	Rush County	Rush	139	Both	1998	31.31	27.23
Indiana	Rush County	Rush	139	Both	1999	31.26	27.38
Indiana	Rush County	Rush	139	Both	2000	30.91	26.82
Indiana	Rush County	Rush	139	Both	2001	30.72	26.42
Indiana	Rush County	Rush	139	Both	2002	30.85	25.9
Indiana	Rush County	Rush	139	Both	2003	30.02	24.82
Indiana	Rush County	Rush	139	Both	2004	29.55	24.3
Indiana	Rush County	Rush	139	Both	2005	30.24	24.88
Indiana	Rush County	Rush	139	Both	2006	29.61	24.22
Indiana	Rush County	Rush	139	Both	2007	29.71	24.46
Indiana	Rush County	Rush	139	Both	2008	28.49	23.16
Indiana	Rush County	Rush	139	Both	2009	27.6	22.39
Indiana	Rush County	Rush	139	Both	2010	27.65	21.84
Indiana	Rush County	Rush	139	Both	2011	27.95	22.24
Indiana	Rush County	Rush	139	Both	2012	27.15	21.29
Indiana	St. Joseph County	St. Joseph	141	Both	1996	28.13	23.82
Indiana	St. Joseph County	St. Joseph	141	Both	1997	28.04	23.37
Indiana	St. Joseph County	St. Joseph	141	Both	1998	27.99	22.96
Indiana	St. Joseph County	St. Joseph	141	Both	1999	27.53	21.69
Indiana	St. Joseph County	St. Joseph	141	Both	2000	27.34	21.16
Indiana	St. Joseph County	St. Joseph	141	Both	2001	27.96	21.96
Indiana	St. Joseph County	St. Joseph	141	Both	2002	27.84	21.41
Indiana	St. Joseph County	St. Joseph	141	Both	2003	27.08	20.55
Indiana	St. Joseph County	St. Joseph	141	Both	2004	26.56	20.15
Indiana	St. Joseph County	St. Joseph	141	Both	2005	26.25	19.69
Indiana	St. Joseph County	St. Joseph	141	Both	2006	26.36	19.3
Indiana	St. Joseph County	St. Joseph	141	Both	2007	26.73	19.61
Indiana	St. Joseph County	St. Joseph	141	Both	2008	25.22	18.5
Indiana	St. Joseph County	St. Joseph	141	Both	2009	24.66	18
Indiana	St. Joseph County	St. Joseph	141	Both	2010	24.73	18.06
Indiana	St. Joseph County	St. Joseph	141	Both	2011	23.99	17.77
Indiana	St. Joseph County	St. Joseph	141	Both	2012	23.23	16.94
Indiana	Scott County	Scott	143	Both	1996	33.17	30.3
Indiana	Scott County	Scott	143	Both	1997	33.22	30.04
Indiana	Scott County	Scott	143	Both	1998	33.22	29.8
Indiana	Scott County	Scott	143	Both	1999	33.71	30.01
Indiana	Scott County	Scott	143	Both	2000	33.37	29.63
Indiana	Scott County	Scott	143	Both	2001	33.65	30.05
Indiana	Scott County	Scott	143	Both	2002	33.85	29.89
Indiana	Scott County	Scott	143	Both	2003	33.42	28.98
Indiana	Scott County	Scott	143	Both	2004	32.8	28.48
Indiana	Scott County	Scott	143	Both	2005	32.9	27.99
Indiana	Scott County	Scott	143	Both	2006	33.29	28.14
Indiana	Scott County	Scott	143	Both	2007	33	27.55
Indiana	Scott County	Scott	143	Both	2008	31.58	26.15
Indiana	Scott County	Scott	143	Both	2009	30.71	25.39
Indiana	Scott County	Scott	143	Both	2010	31.19	25.54
Indiana	Scott County	Scott	143	Both	2011	30.61	25.23
Indiana	Scott County	Scott	143	Both	2012	29.72	24.17
Indiana	Shelby County	Shelby	145	Both	1996	31.02	27.95
Indiana	Shelby County	Shelby	145	Both	1997	30.99	27.63
Indiana	Shelby County	Shelby	145	Both	1998	30.97	27.35
Indiana	Shelby County	Shelby	145	Both	1999	30.67	27.02
Indiana	Shelby County	Shelby	145	Both	2000	30.54	26.38
Indiana	Shelby County	Shelby	145	Both	2001	31.04	26.91
Indiana	Shelby County	Shelby	145	Both	2002	31.43	26.63
Indiana	Shelby County	Shelby	145	Both	2003	30.85	25.61
Indiana	Shelby County	Shelby	145	Both	2004	30.42	25.09
Indiana	Shelby County	Shelby	145	Both	2005	29.96	24.69
Indiana	Shelby County	Shelby	145	Both	2006	29.4	24.13
Indiana	Shelby County	Shelby	145	Both	2007	29.22	24.01
Indiana	Shelby County	Shelby	145	Both	2008	27.63	22.66
Indiana	Shelby County	Shelby	145	Both	2009	28.39	23.36
Indiana	Shelby County	Shelby	145	Both	2010	28.22	22.73
Indiana	Shelby County	Shelby	145	Both	2011	27.89	22.45
Indiana	Shelby County	Shelby	145	Both	2012	27.08	21.49
Indiana	Spencer County	Spencer	147	Both	1996	27.76	24.24
Indiana	Spencer County	Spencer	147	Both	1997	27.7	23.93
Indiana	Spencer County	Spencer	147	Both	1998	27.64	23.65
Indiana	Spencer County	Spencer	147	Both	1999	27.49	23.34
Indiana	Spencer County	Spencer	147	Both	2000	27.06	22.86
Indiana	Spencer County	Spencer	147	Both	2001	26.39	22.15
Indiana	Spencer County	Spencer	147	Both	2002	26.21	21.73
Indiana	Spencer County	Spencer	147	Both	2003	25.89	21.03
Indiana	Spencer County	Spencer	147	Both	2004	25.61	20.83
Indiana	Spencer County	Spencer	147	Both	2005	24.74	19.77
Indiana	Spencer County	Spencer	147	Both	2006	24.08	19.15
Indiana	Spencer County	Spencer	147	Both	2007	23.67	18.36
Indiana	Spencer County	Spencer	147	Both	2008	23.28	17.61
Indiana	Spencer County	Spencer	147	Both	2009	22.61	17
Indiana	Spencer County	Spencer	147	Both	2010	23.32	17.12
Indiana	Spencer County	Spencer	147	Both	2011	24.09	18.36
Indiana	Spencer County	Spencer	147	Both	2012	23.36	17.53
Indiana	Starke County	Starke	149	Both	1996	32.8	29.7
Indiana	Starke County	Starke	149	Both	1997	32.84	29.48
Indiana	Starke County	Starke	149	Both	1998	32.91	29.28
Indiana	Starke County	Starke	149	Both	1999	33.49	28.97
Indiana	Starke County	Starke	149	Both	2000	33.23	27.9
Indiana	Starke County	Starke	149	Both	2001	33.47	28.36
Indiana	Starke County	Starke	149	Both	2002	33.94	28.12
Indiana	Starke County	Starke	149	Both	2003	32.51	26.72
Indiana	Starke County	Starke	149	Both	2004	31.7	26.18
Indiana	Starke County	Starke	149	Both	2005	31.59	25.91
Indiana	Starke County	Starke	149	Both	2006	30.86	24.83
Indiana	Starke County	Starke	149	Both	2007	30.42	24.33
Indiana	Starke County	Starke	149	Both	2008	30.1	24.03
Indiana	Starke County	Starke	149	Both	2009	29.68	23.7
Indiana	Starke County	Starke	149	Both	2010	29.64	23.31
Indiana	Starke County	Starke	149	Both	2011	29.37	22.99
Indiana	Starke County	Starke	149	Both	2012	28.53	22
Indiana	Steuben County	Steuben	151	Both	1996	29.17	25.08
Indiana	Steuben County	Steuben	151	Both	1997	29.16	24.84
Indiana	Steuben County	Steuben	151	Both	1998	29.22	24.63
Indiana	Steuben County	Steuben	151	Both	1999	28.91	24.33
Indiana	Steuben County	Steuben	151	Both	2000	29.48	24.41
Indiana	Steuben County	Steuben	151	Both	2001	28.37	23.43
Indiana	Steuben County	Steuben	151	Both	2002	28.69	23.39
Indiana	Steuben County	Steuben	151	Both	2003	28.25	22.82
Indiana	Steuben County	Steuben	151	Both	2004	27.24	21.63
Indiana	Steuben County	Steuben	151	Both	2005	26.26	20.87
Indiana	Steuben County	Steuben	151	Both	2006	26.22	20.56
Indiana	Steuben County	Steuben	151	Both	2007	26.32	20.17
Indiana	Steuben County	Steuben	151	Both	2008	24.38	18.81
Indiana	Steuben County	Steuben	151	Both	2009	24.07	18.8
Indiana	Steuben County	Steuben	151	Both	2010	24.5	18.97
Indiana	Steuben County	Steuben	151	Both	2011	24.73	19.47
Indiana	Steuben County	Steuben	151	Both	2012	23.96	18.59
Indiana	Sullivan County	Sullivan	153	Both	1996	31.45	27.71
Indiana	Sullivan County	Sullivan	153	Both	1997	31.34	27.33
Indiana	Sullivan County	Sullivan	153	Both	1998	31.34	27.06
Indiana	Sullivan County	Sullivan	153	Both	1999	31.52	26.92
Indiana	Sullivan County	Sullivan	153	Both	2000	31.95	27.16
Indiana	Sullivan County	Sullivan	153	Both	2001	32.75	27.81
Indiana	Sullivan County	Sullivan	153	Both	2002	32.99	27.78
Indiana	Sullivan County	Sullivan	153	Both	2003	32.13	26.83
Indiana	Sullivan County	Sullivan	153	Both	2004	31.9	26.34
Indiana	Sullivan County	Sullivan	153	Both	2005	31.42	25.66
Indiana	Sullivan County	Sullivan	153	Both	2006	30.49	24.7
Indiana	Sullivan County	Sullivan	153	Both	2007	29.93	24.28
Indiana	Sullivan County	Sullivan	153	Both	2008	28.62	22.61
Indiana	Sullivan County	Sullivan	153	Both	2009	28.35	22.17
Indiana	Sullivan County	Sullivan	153	Both	2010	28.01	21.41
Indiana	Sullivan County	Sullivan	153	Both	2011	28.42	21.56
Indiana	Sullivan County	Sullivan	153	Both	2012	27.66	20.63
Indiana	Switzerland County	Switzerland	155	Both	1996	30.29	26.89
Indiana	Switzerland County	Switzerland	155	Both	1997	30.21	26.61
Indiana	Switzerland County	Switzerland	155	Both	1998	30.27	26.36
Indiana	Switzerland County	Switzerland	155	Both	1999	30.68	26.57
Indiana	Switzerland County	Switzerland	155	Both	2000	30.65	26.33
Indiana	Switzerland County	Switzerland	155	Both	2001	30.93	26.33
Indiana	Switzerland County	Switzerland	155	Both	2002	31.36	26.71
Indiana	Switzerland County	Switzerland	155	Both	2003	30.88	25.93
Indiana	Switzerland County	Switzerland	155	Both	2004	30.43	25.45
Indiana	Switzerland County	Switzerland	155	Both	2005	30.49	24.96
Indiana	Switzerland County	Switzerland	155	Both	2006	29.81	24.56
Indiana	Switzerland County	Switzerland	155	Both	2007	29.61	24.14
Indiana	Switzerland County	Switzerland	155	Both	2008	29.47	24.06
Indiana	Switzerland County	Switzerland	155	Both	2009	30.28	24.62
Indiana	Switzerland County	Switzerland	155	Both	2010	29.37	24
Indiana	Switzerland County	Switzerland	155	Both	2011	28.88	23.4
Indiana	Switzerland County	Switzerland	155	Both	2012	28.1	22.41
Indiana	Tippecanoe County	Tippecanoe	157	Both	1996	23.64	19.61
Indiana	Tippecanoe County	Tippecanoe	157	Both	1997	23.61	19.38
Indiana	Tippecanoe County	Tippecanoe	157	Both	1998	23.63	19.17
Indiana	Tippecanoe County	Tippecanoe	157	Both	1999	24.2	19.32
Indiana	Tippecanoe County	Tippecanoe	157	Both	2000	24.8	19.73
Indiana	Tippecanoe County	Tippecanoe	157	Both	2001	24.73	19.51
Indiana	Tippecanoe County	Tippecanoe	157	Both	2002	25.45	19.64
Indiana	Tippecanoe County	Tippecanoe	157	Both	2003	24.87	18.87
Indiana	Tippecanoe County	Tippecanoe	157	Both	2004	24.01	17.98
Indiana	Tippecanoe County	Tippecanoe	157	Both	2005	23.67	17.48
Indiana	Tippecanoe County	Tippecanoe	157	Both	2006	23.49	17.23
Indiana	Tippecanoe County	Tippecanoe	157	Both	2007	23.52	17.26
Indiana	Tippecanoe County	Tippecanoe	157	Both	2008	21.72	15.85
Indiana	Tippecanoe County	Tippecanoe	157	Both	2009	20.87	15.26
Indiana	Tippecanoe County	Tippecanoe	157	Both	2010	20.21	14.57
Indiana	Tippecanoe County	Tippecanoe	157	Both	2011	18.7	13.75
Indiana	Tippecanoe County	Tippecanoe	157	Both	2012	18.09	13.09
Indiana	Tipton County	Tipton	159	Both	1996	29.96	26.2
Indiana	Tipton County	Tipton	159	Both	1997	29.95	25.93
Indiana	Tipton County	Tipton	159	Both	1998	29.97	25.69
Indiana	Tipton County	Tipton	159	Both	1999	29.68	24.51
Indiana	Tipton County	Tipton	159	Both	2000	28.9	23.58
Indiana	Tipton County	Tipton	159	Both	2001	28.92	23.81
Indiana	Tipton County	Tipton	159	Both	2002	28.56	23.78
Indiana	Tipton County	Tipton	159	Both	2003	27.78	23.12
Indiana	Tipton County	Tipton	159	Both	2004	27.07	22.62
Indiana	Tipton County	Tipton	159	Both	2005	27.67	23
Indiana	Tipton County	Tipton	159	Both	2006	26.98	22.12
Indiana	Tipton County	Tipton	159	Both	2007	27.7	22.4
Indiana	Tipton County	Tipton	159	Both	2008	27.46	21.67
Indiana	Tipton County	Tipton	159	Both	2009	26.54	21.36
Indiana	Tipton County	Tipton	159	Both	2010	25.86	20.4
Indiana	Tipton County	Tipton	159	Both	2011	25.62	20.36
Indiana	Tipton County	Tipton	159	Both	2012	24.84	19.46
Indiana	Union County	Union	161	Both	1996	29.79	25.93
Indiana	Union County	Union	161	Both	1997	29.71	25.64
Indiana	Union County	Union	161	Both	1998	29.8	25.42
Indiana	Union County	Union	161	Both	1999	29.65	25.47
Indiana	Union County	Union	161	Both	2000	29.94	25.39
Indiana	Union County	Union	161	Both	2001	29.95	25.34
Indiana	Union County	Union	161	Both	2002	29.89	25.3
Indiana	Union County	Union	161	Both	2003	29.19	24.38
Indiana	Union County	Union	161	Both	2004	28.23	23.3
Indiana	Union County	Union	161	Both	2005	27.74	22.61
Indiana	Union County	Union	161	Both	2006	27.24	21.92
Indiana	Union County	Union	161	Both	2007	27.06	21.61
Indiana	Union County	Union	161	Both	2008	25.77	20.29
Indiana	Union County	Union	161	Both	2009	26.03	20.08
Indiana	Union County	Union	161	Both	2010	25.23	19.31
Indiana	Union County	Union	161	Both	2011	25.92	19.94
Indiana	Union County	Union	161	Both	2012	25.14	19.06
Indiana	Vanderburgh County	Vanderburgh	163	Both	1996	30.15	26.83
Indiana	Vanderburgh County	Vanderburgh	163	Both	1997	30.08	26.4
Indiana	Vanderburgh County	Vanderburgh	163	Both	1998	29.97	25.98
Indiana	Vanderburgh County	Vanderburgh	163	Both	1999	30.13	25.29
Indiana	Vanderburgh County	Vanderburgh	163	Both	2000	29.98	25.02
Indiana	Vanderburgh County	Vanderburgh	163	Both	2001	30.47	24.55
Indiana	Vanderburgh County	Vanderburgh	163	Both	2002	31.1	25.16
Indiana	Vanderburgh County	Vanderburgh	163	Both	2003	30.29	23.95
Indiana	Vanderburgh County	Vanderburgh	163	Both	2004	30.09	24.14
Indiana	Vanderburgh County	Vanderburgh	163	Both	2005	29.77	23.53
Indiana	Vanderburgh County	Vanderburgh	163	Both	2006	29.58	23.76
Indiana	Vanderburgh County	Vanderburgh	163	Both	2007	29.33	23.63
Indiana	Vanderburgh County	Vanderburgh	163	Both	2008	27.96	22.34
Indiana	Vanderburgh County	Vanderburgh	163	Both	2009	27.64	21.88
Indiana	Vanderburgh County	Vanderburgh	163	Both	2010	27.14	21.28
Indiana	Vanderburgh County	Vanderburgh	163	Both	2011	26.31	20.38
Indiana	Vanderburgh County	Vanderburgh	163	Both	2012	25.53	19.49
Indiana	Vermillion County	Vermillion	165	Both	1996	30.92	27.65
Indiana	Vermillion County	Vermillion	165	Both	1997	30.86	27.34
Indiana	Vermillion County	Vermillion	165	Both	1998	30.85	27.06
Indiana	Vermillion County	Vermillion	165	Both	1999	30.55	26.38
Indiana	Vermillion County	Vermillion	165	Both	2000	30.51	26.2
Indiana	Vermillion County	Vermillion	165	Both	2001	31.1	26.8
Indiana	Vermillion County	Vermillion	165	Both	2002	32.07	26.97
Indiana	Vermillion County	Vermillion	165	Both	2003	30.97	25.69
Indiana	Vermillion County	Vermillion	165	Both	2004	30.54	25.02
Indiana	Vermillion County	Vermillion	165	Both	2005	30.83	24.79
Indiana	Vermillion County	Vermillion	165	Both	2006	29.83	23.68
Indiana	Vermillion County	Vermillion	165	Both	2007	29.82	23.88
Indiana	Vermillion County	Vermillion	165	Both	2008	29.73	23.8
Indiana	Vermillion County	Vermillion	165	Both	2009	29.15	23.17
Indiana	Vermillion County	Vermillion	165	Both	2010	28.56	22.71
Indiana	Vermillion County	Vermillion	165	Both	2011	27.83	22.22
Indiana	Vermillion County	Vermillion	165	Both	2012	27.06	21.27
Indiana	Vigo County	Vigo	167	Both	1996	28.88	24.93
Indiana	Vigo County	Vigo	167	Both	1997	28.95	24.7
Indiana	Vigo County	Vigo	167	Both	1998	29.02	24.51
Indiana	Vigo County	Vigo	167	Both	1999	29.16	24.49
Indiana	Vigo County	Vigo	167	Both	2000	30.15	25.39
Indiana	Vigo County	Vigo	167	Both	2001	31.1	26.01
Indiana	Vigo County	Vigo	167	Both	2002	31.17	25.58
Indiana	Vigo County	Vigo	167	Both	2003	30.12	24.48
Indiana	Vigo County	Vigo	167	Both	2004	29.3	23.28
Indiana	Vigo County	Vigo	167	Both	2005	28.74	22.54
Indiana	Vigo County	Vigo	167	Both	2006	27.99	21.74
Indiana	Vigo County	Vigo	167	Both	2007	27.55	21.35
Indiana	Vigo County	Vigo	167	Both	2008	27.52	20.82
Indiana	Vigo County	Vigo	167	Both	2009	27.98	21.36
Indiana	Vigo County	Vigo	167	Both	2010	27.11	20.2
Indiana	Vigo County	Vigo	167	Both	2011	26.82	20.28
Indiana	Vigo County	Vigo	167	Both	2012	26.03	19.36
Indiana	Wabash County	Wabash	169	Both	1996	30.56	27.27
Indiana	Wabash County	Wabash	169	Both	1997	30.53	26.95
Indiana	Wabash County	Wabash	169	Both	1998	30.49	26.65
Indiana	Wabash County	Wabash	169	Both	1999	30.4	25.76
Indiana	Wabash County	Wabash	169	Both	2000	30.81	25.83
Indiana	Wabash County	Wabash	169	Both	2001	30.45	25.28
Indiana	Wabash County	Wabash	169	Both	2002	31.09	25.24
Indiana	Wabash County	Wabash	169	Both	2003	30.64	24.8
Indiana	Wabash County	Wabash	169	Both	2004	29.55	24.11
Indiana	Wabash County	Wabash	169	Both	2005	28.68	23.31
Indiana	Wabash County	Wabash	169	Both	2006	28.02	23.05
Indiana	Wabash County	Wabash	169	Both	2007	26.15	21.73
Indiana	Wabash County	Wabash	169	Both	2008	24.81	20.28
Indiana	Wabash County	Wabash	169	Both	2009	24.48	19.67
Indiana	Wabash County	Wabash	169	Both	2010	25.41	20.15
Indiana	Wabash County	Wabash	169	Both	2011	27.46	21.54
Indiana	Wabash County	Wabash	169	Both	2012	26.65	20.62
Indiana	Warren County	Warren	171	Both	1996	27.77	24.26
Indiana	Warren County	Warren	171	Both	1997	27.74	23.93
Indiana	Warren County	Warren	171	Both	1998	27.68	23.61
Indiana	Warren County	Warren	171	Both	1999	28.2	23.57
Indiana	Warren County	Warren	171	Both	2000	28.3	23.44
Indiana	Warren County	Warren	171	Both	2001	28.78	23.96
Indiana	Warren County	Warren	171	Both	2002	29.66	24.48
Indiana	Warren County	Warren	171	Both	2003	28.94	23.66
Indiana	Warren County	Warren	171	Both	2004	28.46	23.28
Indiana	Warren County	Warren	171	Both	2005	28.24	22.67
Indiana	Warren County	Warren	171	Both	2006	28.37	22.14
Indiana	Warren County	Warren	171	Both	2007	28.9	22.61
Indiana	Warren County	Warren	171	Both	2008	28.73	22.63
Indiana	Warren County	Warren	171	Both	2009	27.96	22
Indiana	Warren County	Warren	171	Both	2010	28.04	22.04
Indiana	Warren County	Warren	171	Both	2011	26.77	21.43
Indiana	Warren County	Warren	171	Both	2012	25.98	20.49
Indiana	Warrick County	Warrick	173	Both	1996	26.93	23.43
Indiana	Warrick County	Warrick	173	Both	1997	26.92	23.16
Indiana	Warrick County	Warrick	173	Both	1998	26.92	22.93
Indiana	Warrick County	Warrick	173	Both	1999	26.43	22.16
Indiana	Warrick County	Warrick	173	Both	2000	26.39	22.42
Indiana	Warrick County	Warrick	173	Both	2001	25.82	21.59
Indiana	Warrick County	Warrick	173	Both	2002	25.79	21.43
Indiana	Warrick County	Warrick	173	Both	2003	25.54	20.62
Indiana	Warrick County	Warrick	173	Both	2004	25.39	20.56
Indiana	Warrick County	Warrick	173	Both	2005	24.95	19.71
Indiana	Warrick County	Warrick	173	Both	2006	24.49	19.13
Indiana	Warrick County	Warrick	173	Both	2007	23.89	18.53
Indiana	Warrick County	Warrick	173	Both	2008	22.2	16.77
Indiana	Warrick County	Warrick	173	Both	2009	21.45	16.23
Indiana	Warrick County	Warrick	173	Both	2010	20.57	15.06
Indiana	Warrick County	Warrick	173	Both	2011	21.1	16.02
Indiana	Warrick County	Warrick	173	Both	2012	20.46	15.29
Indiana	Washington County	Washington	175	Both	1996	31.23	28.06
Indiana	Washington County	Washington	175	Both	1997	31.13	27.7
Indiana	Washington County	Washington	175	Both	1998	31.09	27.37
Indiana	Washington County	Washington	175	Both	1999	31.47	27.55
Indiana	Washington County	Washington	175	Both	2000	30.81	26.73
Indiana	Washington County	Washington	175	Both	2001	31.6	27.57
Indiana	Washington County	Washington	175	Both	2002	31.74	27.32
Indiana	Washington County	Washington	175	Both	2003	31.72	26.92
Indiana	Washington County	Washington	175	Both	2004	31.93	26.71
Indiana	Washington County	Washington	175	Both	2005	32.79	27.38
Indiana	Washington County	Washington	175	Both	2006	32.57	26.81
Indiana	Washington County	Washington	175	Both	2007	32.6	26.61
Indiana	Washington County	Washington	175	Both	2008	30.35	24.52
Indiana	Washington County	Washington	175	Both	2009	29.6	24.05
Indiana	Washington County	Washington	175	Both	2010	28.29	22.28
Indiana	Washington County	Washington	175	Both	2011	28.55	22.76
Indiana	Washington County	Washington	175	Both	2012	27.73	21.78
Indiana	Wayne County	Wayne	177	Both	1996	31.86	27.95
Indiana	Wayne County	Wayne	177	Both	1997	31.84	27.69
Indiana	Wayne County	Wayne	177	Both	1998	31.9	27.47
Indiana	Wayne County	Wayne	177	Both	1999	31.67	27.32
Indiana	Wayne County	Wayne	177	Both	2000	31.39	26.83
Indiana	Wayne County	Wayne	177	Both	2001	31.49	26.58
Indiana	Wayne County	Wayne	177	Both	2002	31.71	26.66
Indiana	Wayne County	Wayne	177	Both	2003	31.95	25.72
Indiana	Wayne County	Wayne	177	Both	2004	31.65	25.35
Indiana	Wayne County	Wayne	177	Both	2005	32.08	25.81
Indiana	Wayne County	Wayne	177	Both	2006	31.67	25.53
Indiana	Wayne County	Wayne	177	Both	2007	31.72	25.41
Indiana	Wayne County	Wayne	177	Both	2008	30.67	24.68
Indiana	Wayne County	Wayne	177	Both	2009	30.28	24.18
Indiana	Wayne County	Wayne	177	Both	2010	29.15	22.92
Indiana	Wayne County	Wayne	177	Both	2011	28.65	23
Indiana	Wayne County	Wayne	177	Both	2012	27.81	21.99
Indiana	Wells County	Wells	179	Both	1996	28.75	25.08
Indiana	Wells County	Wells	179	Both	1997	28.73	24.85
Indiana	Wells County	Wells	179	Both	1998	28.76	24.65
Indiana	Wells County	Wells	179	Both	1999	28.54	24.11
Indiana	Wells County	Wells	179	Both	2000	28.73	24.03
Indiana	Wells County	Wells	179	Both	2001	28.29	23.88
Indiana	Wells County	Wells	179	Both	2002	28.52	23.9
Indiana	Wells County	Wells	179	Both	2003	28.23	23.31
Indiana	Wells County	Wells	179	Both	2004	27.41	22.5
Indiana	Wells County	Wells	179	Both	2005	27.08	22.01
Indiana	Wells County	Wells	179	Both	2006	27.34	21.7
Indiana	Wells County	Wells	179	Both	2007	27.6	22.09
Indiana	Wells County	Wells	179	Both	2008	25.71	20.3
Indiana	Wells County	Wells	179	Both	2009	25.99	20.66
Indiana	Wells County	Wells	179	Both	2010	25.45	19.97
Indiana	Wells County	Wells	179	Both	2011	26.67	21.05
Indiana	Wells County	Wells	179	Both	2012	25.86	20.1
Indiana	White County	White	181	Both	1996	30.11	26.5
Indiana	White County	White	181	Both	1997	30.15	26.26
Indiana	White County	White	181	Both	1998	30.07	26.03
Indiana	White County	White	181	Both	1999	30.75	26.08
Indiana	White County	White	181	Both	2000	31.79	26.4
Indiana	White County	White	181	Both	2001	31.2	26
Indiana	White County	White	181	Both	2002	32.21	26.18
Indiana	White County	White	181	Both	2003	31.15	24.8
Indiana	White County	White	181	Both	2004	30.51	24.2
Indiana	White County	White	181	Both	2005	29.24	23.09
Indiana	White County	White	181	Both	2006	28.72	22.76
Indiana	White County	White	181	Both	2007	28.13	21.76
Indiana	White County	White	181	Both	2008	26.8	20.6
Indiana	White County	White	181	Both	2009	26.21	20.31
Indiana	White County	White	181	Both	2010	25.7	19.77
Indiana	White County	White	181	Both	2011	25.17	19.63
Indiana	White County	White	181	Both	2012	24.41	18.73
Indiana	Whitley County	Whitley	183	Both	1996	28.09	24.53
Indiana	Whitley County	Whitley	183	Both	1997	28.06	24.24
Indiana	Whitley County	Whitley	183	Both	1998	28.04	23.96
Indiana	Whitley County	Whitley	183	Both	1999	27.93	23.41
Indiana	Whitley County	Whitley	183	Both	2000	28.22	23.3
Indiana	Whitley County	Whitley	183	Both	2001	28.28	23.46
Indiana	Whitley County	Whitley	183	Both	2002	28.38	23.13
Indiana	Whitley County	Whitley	183	Both	2003	27.93	22.69
Indiana	Whitley County	Whitley	183	Both	2004	27.74	22.28
Indiana	Whitley County	Whitley	183	Both	2005	27.17	22.03
Indiana	Whitley County	Whitley	183	Both	2006	26.98	21.75
Indiana	Whitley County	Whitley	183	Both	2007	26.38	21.44
Indiana	Whitley County	Whitley	183	Both	2008	25.28	20.32
Indiana	Whitley County	Whitley	183	Both	2009	25.89	20.75
Indiana	Whitley County	Whitley	183	Both	2010	26.4	20.34
Indiana	Whitley County	Whitley	183	Both	2011	27.34	20.57
Indiana	Whitley County	Whitley	183	Both	2012	26.53	19.66

## Sheet: SmokePrev
cntycode	Countyname9	Mean1115	Mean0610	Mean0105
1	Adams	0.193734	0.19413	0.204778
3	Allen	0.226645	0.216099	0.233876
5	Bartholomew	0.2104	0.220579	0.244076
7	Benton	0.265105	0.35369	0.313092
9	Blackford	0.246788	0.306842	0.420998
11	Boone	0.154754	0.176054	0.206187
13	Brown	0.200453	0.226325	0.203332
15	Carroll	0.2477	0.273007	0.232582
17	Cass	0.315626	0.243349	0.280275
19	Clark	0.239711	0.26593	0.319612
21	Clay	0.210242	0.302208	0.293042
23	Clinton	0.270674	0.190378	0.252195
25	Crawford	0.319864	0.232113	0.312481
27	Daviess	0.160972	0.225596	0.293795
29	Dearborn	0.192747	0.32857	0.36065
31	Decatur	0.137593	0.232194	0.280028
33	DeKalb	0.281236	0.213353	0.219406
35	Delaware	0.243301	0.25443	0.256091
37	Dubois	0.143318	0.202783	0.181296
39	Elkhart	0.205797	0.207606	0.226764
41	Fayette	0.321607	0.221144	0.297353
43	Floyd	0.175499	0.327002	0.233011
45	Fountain	0.2705	0.273061	0.272358
47	Franklin	0.262209	0.283928	0.231297
49	Fulton	0.169211	0.162698	0.292627
51	Gibson	0.136633	0.286414	0.200083
53	Grant	0.318001	0.262001	0.278491
55	Greene	0.315838	0.249173	0.288476
57	Hamilton	0.116749	0.13521	0.173003
59	Hancock	0.230581	0.192723	0.201736
61	Harrison	0.195719	0.108682	0.284395
63	Hendricks	0.138828	0.205606	0.217195
65	Henry	0.282573	0.27296	0.26279
67	Howard	0.240534	0.249656	0.255844
69	Huntington	0.287838	0.274485	0.244218
71	Jackson	0.196429	0.235572	0.315038
73	Jasper	0.222314	0.27841	0.32203
75	Jay	0.204701	0.216926	0.280792
77	Jefferson	0.334455	0.295222	0.367636
79	Jennings	0.302794	0.340095	0.305825
81	Johnson	0.23314	0.230679	0.276443
83	Knox	0.216981	0.299896	0.254268
85	Kosciusko	0.273886	0.253586	0.269935
87	LaGrange	0.225681	0.201058	0.302833
89	Lake	0.25708	0.239895	0.290352
91	LaPorte	0.278369	0.2581	0.263607
93	Lawrence	0.303799	0.205278	0.316126
95	Madison	0.277235	0.313167	0.270625
97	Marion	0.250904	0.252069	0.27713
99	Marshall	0.231841	0.246532	0.238943
101	Martin	0.231859	0.161979	0.25666
103	Miami	0.303655	0.323182	0.300615
105	Monroe	0.196297	0.200548	0.24606
107	Montgomery	0.188634	0.263571	0.332867
109	Morgan	0.241502	0.229206	0.290559
111	Newton	0.470867	0.373119	0.337082
113	Noble	0.225823	0.246951	0.223995
115	Ohio	0.266325	0.367023	0.18504
117	Orange	0.264379	0.316238	0.364378
119	Owen	0.352134	0.325929	0.387421
121	Parke	0.309974	0.320435	0.348535
123	Perry	0.315056	0.243298	0.277449
125	Pike	0.25935	0.191791	0.209519
127	Porter	0.188821	0.217328	0.297712
129	Posey	0.24419	0.223863	0.209874
131	Pulaski	0.242994	0.248423	0.286587
133	Putnam	0.331419	0.196065	0.292706
135	Randolph	0.177006	0.230714	0.242993
137	Ripley	0.270809	0.27271	0.246579
139	Rush	0.218785	0.240813	0.226298
143	Scott	0.277114	0.23431	0.252403
145	Shelby	0.25397	0.260918	0.306143
147	Spencer	0.183389	0.208935	0.266932
141	St. Joseph	0.226363	0.204712	0.266667
149	Starke	0.312151	0.33271	0.315019
151	Steuben	0.208554	0.272847	0.270029
153	Sullivan	0.245067	0.251719	0.35749
155	Switzerland	0.346719	0.314316	0.301618
157	Tippecanoe	0.196849	0.177933	0.251281
159	Tipton	0.224448	0.143233	0.166455
161	Union	0.374217	0.240101	0.376961
163	Vanderburgh	0.224824	0.26194	0.295964
165	Vermillion	0.307823	0.284336	0.283246
167	Vigo	0.263481	0.229575	0.270116
169	Wabash	0.184001	0.19084	0.340666
171	Warren	0.399146	0.194208	0.272312
173	Warrick	0.141857	0.138068	0.215811
175	Washington	0.228768	0.404878	0.37132
177	Wayne	0.277251	0.280966	0.308667
179	Wells	0.210342	0.217867	0.203696
181	White	0.210574	0.201208	0.27953
183	Whitley	0.222903	0.201662	0.230611
